# Supplementary material for: Search and processing of Holliday junctions within long DNA by junction-resolving enzymes
Source: Nat Commun. 2022 Oct 7;13:5921. doi: 10.1038/s41467-022-33503-6 (PMC9547003; doi:10.1038/s41467-022-33503-6)
Supplement: Supplementary file 3 — Source Data [file 41467_2022_33503_MOESM3_ESM.xlsx]

## Sheet: Fig 1
panel D							panel E
stretching curve	20201125-164144 M6_15kb_HJ_60Hz FD Curve 13
relaxation curve	20201125-164147 M6_15kb_HJ_60Hz FD Curve 14
20201125-164144 M6_15kb_HJ_60Hz FD Curve 13			20201125-164147 M6_15kb_HJ_60Hz FD Curve 14
distance (um)	force (pN)		distance (um)	force (pN)			filename	Lc	Lc2	STEP	Lp	S	STEP bp	FORCE (9pN)
1.98	0.449		5.11036	54.8496			20210630-195033 15kb_HJ_60Hz_pull FD Curve 14_plotZOOM_14	5.031	5.045	0.014	51	1495	23.3333	23.5
1.99	0.604		5.10801	54.7715			20210630-193829 15kb_HJ_60Hz_pull FD Curve 11_plotZOOM_11	4.989	4.999	0.01	60	1107	29.4118	21
1.99	0.747		5.10291	54.631			20210630-191804 15kb_HJ_60Hz_manual_pullrelax FD Curve 7_plotZOOM_7	5.032	5.044	0.012	42	1600	35.2941	20.8
1.99	0.684		5.10226	54.4387			20210630-190802 15kb_HJ_60Hz FD Curve 3_plotZOOM_3	5.028	5.041	0.013	53	1600	38.2353	22.5
2	0.401		5.1032	54.5774			20201212-200406 M1_50mM_NaCl_Tris_MgCl_5nM_Endo1_d16_HJ FD Curve 3_plotZOOM_3	5.035	5.044	0.009	47	1600	26.4706	25
2	0.406		5.10381	54.2913			20201212-200406 M1_50mM_NaCl_Tris_MgCl_5nM_Endo1_d16_HJ FD Curve 3_plotZOOM_3	4.929	4.94	0.011	45	1600	32.3529	21.2
2	0.476		5.10294	54.2966			20201127-184557 M15_15kb_HJ_60Hz_100mM_NaCl FD Curve 19_plotZOOM_19	4.879	4.887	0.008	58	1340	23.5294	23.3
2	0.663		5.09884	54.0705			20201127-184420 M14_15kb_HJ_60Hz_100mM_NaCl FD Curve 18_plotZOOM_18	4.926	4.935	0.009	42	1566	26.4706	21
2.01	0.571		5.10189	54.1118			20201127-184011 M13_15kb_HJ_60Hz_100mM_NaCl FD Curve 17_plotZOOM_17	4.884	4.895	0.011	59	1285	32.3529	19.5
2.01	0.486		5.09734	53.9117			20201127-183354 M11_15kb_HJ_60Hz_100mM_NaCl FD Curve 14_plotZOOM_14	4.927	4.937	0.01	41	1600	29.4118	23
2.01	0.58		5.09406	53.741			20201127-174018 M7_15kb_HJ_60Hz FD20201127-174018 M7_15kb_HJ_60Hz FD Curve 8_plotZOOM_8 Curve 8	4.949	4.96	0.011	33	1600	32.3529	22.2
2.02	0.658		5.08244	54.0278			20201126-182927 M16_15kb_HJ_60Hz_manual FD Curve 36_plotZOOM_36	4.93	4.945	0.015	39	1600	44.1176	23
2.02	0.635		5.08627	54.3259			20201126-174454 M12_15kb_HJ_60Hz FD Curve 30_plotZOOM_30	4.943	4.954	0.011	45	1600	32.3529	24.5
2.02	0.649		5.08377	53.9959			20201126-173847 M11_15kb_HJ_60Hz FD Curve 28_plotZOOM_28	4.935	4.945	0.01	41	1600	29.4118	23.5
2.02	0.514		5.08758	54.0775			20201126-145411 M4_15kb_HH_15Hz FD Curve 8_plotZOOM_8	4.898	4.912	0.014	41	1600	41.1765	23
2.02	0.672		5.07426	53.7948			20201126-144941 M3_15kb_HH_15Hz FD Curve 6_plotZOOM_6	5.018	5.029	0.011	26	1600	32.3529	22.5
2.03	0.282		5.06314	54.7461			20201126-143208 M1_15kb_HJ_60Hz FD Curve 2_plotZOOM_2	4.917	4.926	0.009	36	1600	26.4706	24.5
2.02	0.413		5.0638	54.9793			20201125-181612 M14_15kb_HJ_60Hz_45pN FD Curve 36_plotZOOM_36	4.919	4.931	0.012	45	1600	35.2941	23
2.03	0.41		5.06001	55.039			20201125-180921 M12_15kb_HJ_60Hz_45pN FD Curve 33_plotZOOM_33	4.87	4.883	0.013	55	1100	38.2353	22.5
2.03	0.391		5.05699	54.7464			20201125-175602 M11_15kb_HJ_60Hz FD Curve 30_plotZOOM_30	4.919	4.928	0.009	48	1393	26.4706	22.5
2.03	0.386		5.06026	54.3612			20201125-173949 M10_15kb_HJ_60Hz FD Curve 26_plotZOOM_26	4.921	4.93	0.009	43	1600	26.4706	24
2.04	0.518		5.05496	54.4318			20201125-171705 M9_15kb_HJ_60Hz FD Curve 24_plotZOOM_24	5.047	5.056	0.009	25	1386	26.4706	24
2.04	0.839		5.05519	54.4486			20201125-164144 M6_15kb_HJ_60Hz FD Curve 13_plotZOOM_13	4.924	4.935	0.011	46	1600	32.3529	23.5
2.04	0.572		5.04868	54.2183			20201125-163221 M5_15kb_HJ_60Hz FD Curve 11_plotZOOM_11	4.881	4.89	0.009	51	1322	26.4706	23.5
2.05	0.442		5.04889	54.2081			20201125-161355 M2_15kb_HJ_60Hz FD Curve 6_plotZOOM_6	4.902	4.911	0.009	38	1600	26.4706	24
2.04	0.528		5.04918	53.9338			20201125-155151 M1_15kb_HJ_largebeads_60Hz FD Curve 4_plotZOOM_4	4.919	4.928	0.009	39	1600	26.4706	24
2.06	0.448		5.04898	53.8422			20201125-154927 15kb_HJ_largebeads_15Hz FD Curve 2_plotZOOM_2	4.924	4.933	0.009	40	1600	26.4706	23
2.05	0.876		5.04475	53.6205			20200913-215202 M4_small_bead_15kb_HJ_60Hz FD Curve 9_plotZOOM_9	5.157	5.165	0.008	34	1600	23.5294	20.5
2.05	0.459		5.04629	53.7164			20200913-204527 M2_small_bead_15kb_HJ FD Curve 4_plotZOOM_4	5.084	5.093	0.009	59	1392	26.4706	23
2.06	0.582		5.04492	53.4423			20200913-204501 M2_small_bead_15kb_HJ_60Hz FD Curve 6_plotZOOM_6	5.117	5.129	0.012	43	1600	35.2941	21.5
2.06	0.435		5.04097	53.3279			20200913-201746 small_bead_15kb_HJ_60Hz FD Curve 3_plotZOOM_3	5.109	5.12	0.011	50	1600	32.3529	23
2.06	0.422		5.04119	53.259			20200911-174655 M9_15kb_HJ_60Hz FD Curve 39_plotZOOM_39	4.95	4.961	0.011	44	1600	32.3529	20.5
2.07	0.549		5.03814	53.0882			20200911-165857 M7_15kb_HJ_60Hz FD Curve 24_plotZOOM_24	4.944	4.955	0.011	44	1600	32.3529	22
2.07	0.505		5.0378	53.0026			20200911-160955 M5_15kb_HJ_60Hz FD Curve 17_plotZOOM_17	4.961	4.972	0.011	42	1600	32.3529	22
2.07	0.423		5.03272	52.9881			20201125-181250 M13_15kb_HJ_60Hz_45pN FD Curve 34_plotZOOM_34	4.978	4.984	0.006	38	1015	17.6471	20.5
2.07	0.389		5.03716	52.7893			20201125-181250 M13_15kb_HJ_60Hz_45pN FD Curve 34_plotZOOM_34	5.331	5.34	0.009	30	1600	26.4706	n.a.
2.08	0.524		5.03477	52.7304
2.08	0.689		5.0315	52.53
2.08	0.494		5.02949	52.2714
2.08	0.196		5.02544	52.11
2.08	0.213		5.02689	52.2317
2.09	0.381		5.0264	51.962
2.09	0.528		5.02644	51.7115
2.1	0.402		5.02014	51.6588
2.1	0.667		5.02274	51.486
2.1	0.407		5.0212	51.271
2.11	0.511		5.02077	51.086
2.1	0.726		5.01968	50.852
2.11	0.391		5.0144	50.6491
2.11	0.642		5.0177	50.9141
2.11	0.593		5.01434	50.6499
2.12	0.548		5.01423	50.5418
2.12	0.803		5.01052	50.2741
2.12	0.456		5.01107	50.0032
2.12	0.662		5.00962	49.7513
2.13	0.271		5.00974	49.7885
2.13	0.458		5.01111	49.4797
2.13	0.138		5.00641	49.4325
2.13	0.498		5.0045	49.0817
2.14	0.329		5.00283	49.1367
2.14	0.73		5.0044	48.8509
2.14	0.437		5.00257	48.7601
2.15	0.534		5.00116	48.5127
2.15	0.525		5.00052	48.5881
2.15	0.637		4.99803	48.2385
2.15	0.402		4.99987	48.1665
2.15	0.861		4.99751	48.0604
2.16	0.276		4.99428	47.8472
2.16	0.443		4.99501	47.6705
2.16	0.607		4.99201	47.4947
2.17	0.722		4.99535	47.2353
2.16	0.621		4.99191	47.235
2.17	0.495		4.99082	46.6225
2.17	0.558		4.9893	46.6781
2.17	0.894		4.98889	46.5059
2.18	0.318		4.98982	46.4242
2.18	0.574		4.98505	46.2324
2.19	0.555		4.98482	45.9057
2.19	0.494		4.98577	46.0051
2.19	0.475		4.98364	45.571
2.19	0.577		4.98118	45.4876
2.19	0.364		4.98041	45.4989
2.2	0.509		4.98037	45.2557
2.2	0.546		4.97954	45.0153
2.2	0.447		4.98075	44.9199
2.21	0.531		4.97693	44.5747
2.21	0.675		4.97736	44.5118
2.21	0.647		4.97384	44.4364
2.21	0.319		4.97511	44.0152
2.21	0.303		4.97701	43.9281
2.22	0.421		4.97261	43.7296
2.22	0.657		4.96983	43.5767
2.23	0.537		4.97162	43.4182
2.23	0.339		4.97026	43.1071
2.23	0.59		4.96807	43.0504
2.24	0.479		4.9678	42.8348
2.24	0.649		4.96827	42.6226
2.24	0.651		4.96533	42.509
2.24	0.54		4.96282	42.2022
2.25	0.459		4.96511	42.0586
2.26	0.622		4.9626	42.0052
2.25	0.739		4.96375	41.7887
2.25	0.46		4.96257	41.5379
2.25	0.521		4.95849	41.305
2.26	0.53		4.9596	41.2487
2.26	0.864		4.95844	41.1894
2.27	0.517		4.95635	40.8285
2.27	0.957		4.95463	40.703
2.27	0.395		4.95462	40.5171
2.27	0.719		4.95475	40.3044
2.27	0.424		4.95353	40.1672
2.28	0.712		4.95186	39.9666
2.28	0.611		4.94966	40.0002
2.28	0.516		4.94777	39.6197
2.29	0.377		4.94878	39.5629
2.29	0.533		4.95057	39.1353
2.29	0.372		4.94879	38.9316
2.3	0.796		4.94592	38.8421
2.3	0.695		4.94584	38.6668
2.3	0.548		4.94355	38.556
2.3	0.265		4.94376	38.4462
2.3	0.627		4.94294	38.2145
2.31	0.716		4.94068	37.8813
2.31	0.754		4.94078	37.8096
2.32	0.397		4.9416	37.6687
2.32	0.502		4.93721	37.4756
2.32	0.45		4.93961	37.2759
2.32	0.494		4.93846	37.0487
2.32	0.606		4.93719	37.0469
2.33	0.453		4.93315	36.677
2.33	0.725		4.93202	36.6573
2.34	0.49		4.93252	36.5039
2.34	0.653		4.93	36.3408
2.34	0.222		4.93154	36.0475
2.35	0.701		4.92997	36.0829
2.35	0.702		4.93005	35.682
2.35	0.767		4.92759	35.5206
2.35	0.526		4.92823	35.5118
2.36	0.624		4.92943	35.1544
2.36	0.703		4.92444	35.0535
2.36	0.651		4.92496	34.7037
2.37	0.395		4.92571	34.6808
2.37	0.651		4.92383	34.5167
2.37	0.475		4.92233	34.1902
2.37	0.54		4.92032	34.0777
2.37	0.429		4.92174	33.8818
2.38	0.445		4.91868	33.68
2.37	0.414		4.91814	33.4757
2.38	0.439		4.91738	33.2572
2.39	0.538		4.9172	33.0738
2.39	0.742		4.91376	32.8822
2.4	0.556		4.91386	32.7015
2.39	0.639		4.91395	32.6919
2.4	0.698		4.91369	32.476
2.4	0.467		4.90783	32.3634
2.41	0.647		4.91328	32.1717
2.4	0.711		4.91059	31.721
2.41	0.603		4.9116	31.6553
2.42	0.715		4.90702	31.5188
2.42	0.798		4.90672	31.3858
2.42	0.63		4.90671	31.0356
2.43	0.634		4.90524	30.8112
2.43	0.531		4.90079	30.9738
2.43	0.849		4.90283	30.64
2.43	0.559		4.90262	30.3957
2.43	0.607		4.89919	30.0659
2.44	0.462		4.90078	29.9553
2.44	0.751		4.89716	29.6936
2.44	0.504		4.89763	29.6502
2.44	0.59		4.89512	29.1907
2.45	0.712		4.8958	29.2143
2.45	0.845		4.89428	28.9034
2.46	0.557		4.89113	28.8799
2.46	0.905		4.89356	28.6923
2.46	0.473		4.89248	28.344
2.47	0.746		4.89272	28.3012
2.46	0.401		4.88742	28.1957
2.47	0.529		4.89109	27.8829
2.47	0.377		4.8885	27.7694
2.48	0.603		4.88775	27.4782
2.48	0.943		4.88294	27.3733
2.48	0.551		4.88366	27.1835
2.48	0.583		4.88334	26.9836
2.49	0.804		4.8826	26.6702
2.49	0.759		4.87915	26.5623
2.49	0.65		4.87782	26.4635
2.49	0.68		4.88104	26.1683
2.49	0.493		4.87763	26.1988
2.49	0.571		4.87904	25.7818
2.51	0.33		4.8727	25.6153
2.5	0.717		4.87459	25.4779
2.51	0.646		4.87373	25.4794
2.51	0.784		4.86927	25.0625
2.52	0.628		4.87094	24.9607
2.52	0.649		4.86897	24.9036
2.52	0.644		4.86962	24.6643
2.52	0.478		4.86708	24.5485
2.53	0.704		4.86603	24.3903
2.53	0.569		4.86753	24.2344
2.53	0.245		4.86372	24.1492
2.54	0.364		4.86267	23.8323
2.54	0.627		4.86393	23.5946
2.54	0.429		4.86047	23.399
2.54	0.628		4.86108	23.1326
2.55	0.447		4.86005	23.221
2.55	0.633		4.85905	22.7712
2.55	0.588		4.85619	22.66
2.56	0.732		4.85592	22.6517
2.56	0.319		4.85494	22.3134
2.56	0.476		4.85419	22.2768
2.56	0.713		4.85339	22.1313
2.57	0.6		4.85121	21.7761
2.57	0.61		4.84851	21.8242
2.57	0.429		4.84601	21.4746
2.57	0.473		4.84698	21.4262
2.58	0.578		4.8478	21.3105
2.58	0.575		4.84634	21.0571
2.58	0.635		4.84423	20.9188
2.58	0.634		4.84443	20.7379
2.59	0.554		4.84285	20.5482
2.59	0.462		4.83861	20.2384
2.59	0.595		4.83832	20.2196
2.6	0.45		4.83753	20.1117
2.6	0.762		4.83559	19.815
2.61	0.62		4.83595	19.7335
2.61	0.515		4.83363	19.6176
2.61	0.463		4.83279	19.429
2.61	0.501		4.83423	19.1514
2.61	0.402		4.83352	19.0484
2.62	0.696		4.83078	18.9319
2.62	0.468		4.82651	18.8024
2.62	0.431		4.82828	18.8131
2.63	0.922		4.82892	18.5312
2.63	0.441		4.82376	18.2957
2.64	0.522		4.82511	18.083
2.64	0.722		4.82591	18.0814
2.64	0.679		4.82183	17.6871
2.64	0.68		4.82084	17.4567
2.64	0.602		4.81945	17.5927
2.65	0.837		4.81816	17.2893
2.65	0.633		4.81842	17.2373
2.65	0.748		4.8175	17.1783
2.66	0.65		4.8159	16.8895
2.66	0.7		4.81392	16.783
2.66	0.258		4.81374	16.5651
2.66	0.467		4.81117	16.3788
2.67	0.884		4.8086	16.288
2.67	0.56		4.8075	16.2144
2.67	0.976		4.80762	16.2816
2.68	0.701		4.80354	15.854
2.68	0.857		4.80379	15.761
2.68	0.721		4.80439	15.4607
2.69	0.587		4.79838	15.3505
2.69	0.668		4.79761	15.183
2.69	0.7		4.79628	15.0122
2.69	0.984		4.79647	15.0042
2.7	0.445		4.79393	14.789
2.7	0.841		4.79528	14.5432
2.7	0.586		4.79325	14.5331
2.71	0.648		4.79005	14.4072
2.71	0.928		4.78968	14.0938
2.71	0.92		4.78751	13.9323
2.71	0.856		4.78782	14.0457
2.72	0.761		4.77608	14.2636
2.72	0.657		4.77406	14.5207
2.72	0.794		4.77684	14.5021
2.73	0.6		4.76874	14.0986
2.72	0.613		4.76829	14.0416
2.74	0.753		4.76863	13.9823
2.73	0.698		4.76742	13.6952
2.73	0.676		4.76691	13.5203
2.74	0.535		4.76537	13.478
2.74	0.777		4.76271	13.4018
2.75	0.769		4.76088	13.0532
2.75	0.728		4.76035	13.1514
2.75	1		4.75977	12.7412
2.75	0.546		4.756	12.6206
2.76	1.03		4.75306	12.5775
2.76	0.466		4.7554	12.5344
2.76	0.76		4.75159	12.3311
2.76	0.749		4.7487	12.118
2.77	0.597		4.75013	12.1089
2.77	0.764		4.74881	11.8033
2.77	0.867		4.74513	11.7304
2.77	0.486		4.74476	11.6667
2.78	0.793		4.74634	11.7048
2.78	0.674		4.74207	11.3952
2.78	0.689		4.74507	11.3486
2.79	0.726		4.73855	11.1444
2.79	0.791		4.73951	11.1291
2.8	0.541		4.73434	10.904
2.8	0.793		4.73582	10.7284
2.8	0.492		4.73837	10.63
2.8	0.779		4.72995	10.4728
2.81	0.513		4.72839	10.4088
2.81	0.657		4.72558	10.3617
2.81	0.86		4.72721	10.3304
2.82	0.844		4.72673	9.9458
2.82	0.874		4.72187	9.99602
2.82	0.748		4.72067	10.0476
2.82	0.628		4.71926	9.7698
2.83	0.813		4.71924	9.90411
2.83	0.71		4.71729	9.38347
2.84	1.01		4.7154	9.47931
2.84	0.704		4.7098	9.41133
2.84	0.6		4.71272	9.17542
2.84	0.716		4.7106	8.95901
2.84	0.931		4.70649	9.06478
2.84	0.6		4.70727	9.02457
2.85	0.79		4.70544	8.86381
2.85	0.828		4.70557	8.72095
2.85	0.549		4.70366	8.74735
2.86	0.749		4.69712	8.36334
2.86	0.74		4.69771	8.32694
2.87	0.696		4.6961	8.18673
2.87	0.765		4.69542	8.19366
2.87	0.537		4.69452	7.95539
2.87	0.742		4.6878	7.8502
2.88	0.777		4.68957	7.97163
2.88	0.783		4.68566	7.79212
2.88	0.774		4.68336	7.41753
2.88	0.828		4.68024	7.53323
2.89	0.63		4.67838	7.3889
2.89	0.592		4.67844	7.29809
2.89	0.441		4.67398	7.16722
2.9	0.59		4.67407	7.31126
2.9	0.716		4.67495	7.16628
2.9	0.762		4.67132	7.03465
2.91	0.9		4.66928	6.75038
2.9	0.954		4.66488	6.80686
2.91	0.858		4.66745	6.71254
2.91	0.775		4.66249	6.37276
2.92	0.736		4.65948	6.42687
2.92	0.928		4.65696	6.38504
2.92	0.86		4.65337	6.34039
2.92	0.69		4.65708	6.17421
2.93	0.589		4.6521	6.25498
2.94	0.906		4.65067	5.96815
2.93	0.839		4.64574	6.09954
2.93	0.663		4.64754	5.95234
2.94	0.562		4.64305	5.79688
2.94	0.87		4.64345	5.77316
2.95	0.464		4.64099	5.72313
2.94	0.774		4.63796	5.54674
2.95	0.714		4.6366	5.41488
2.95	0.861		4.63274	5.58023
2.96	0.768		4.62842	5.40684
2.96	0.825		4.62803	5.52862
2.96	0.714		4.62837	5.50491
2.96	0.783		4.62079	5.15523
2.97	0.592		4.62493	5.26798
2.97	0.762		4.61984	5.03179
2.98	0.694		4.62105	5.00417
2.98	0.851		4.61244	4.83823
2.98	0.704		4.61042	5.00142
2.98	0.426		4.61313	4.80742
2.99	0.729		4.60878	4.71218
2.99	0.99		4.60609	4.72285
2.99	0.588		4.60028	4.5988
2.99	0.732		4.59846	4.46098
2.99	0.506		4.59956	4.36659
3	0.751		4.59837	4.39224
3	0.691		4.59412	4.1246
3	0.765		4.58958	4.38372
3.01	0.32		4.59619	4.11657
3.02	0.643		4.58903	3.9849
3.01	0.885		4.5865	3.90796
3.01	0.938		4.58153	3.97792
3.02	0.632		4.58115	4.04451
3.02	0.618		4.57649	3.8857
3.02	0.368		4.5787	4.06108
3.03	0.536		4.57538	3.75546
3.03	0.86		4.56982	3.79675
3.03	0.79		4.57041	3.54454
3.03	0.659		4.56622	3.67157
3.04	0.492		4.56603	3.61253
3.04	0.532		4.56191	3.29239
3.05	0.547		4.56305	3.42874
3.05	0.747		4.56121	3.34119
3.05	0.568		4.55409	3.29949
3.06	0.488		4.55353	3.42824
3.05	0.764		4.55159	3.24203
3.05	0.433		4.54969	3.34073
3.06	0.643		4.54669	3.15223
3.07	0.554		4.54352	3.09418
3.06	0.51		4.53991	3.21661
3.07	0.567		4.5385	3.05194
3.07	0.759		4.53322	2.98473
3.08	0.502		4.53576	3.2667
3.08	0.761		4.52981	2.96201
3.08	0.527		4.52981	2.87139
3.08	0.711		4.52764	3.34048
3.09	0.633		4.52484	2.88072
3.09	0.838		4.52799	2.82847
3.09	0.818		4.5169	2.77868
3.09	0.64		4.51495	2.69424
3.09	0.558		4.51105	2.31416
3.1	0.657		4.51251	2.87132
3.1	0.991		4.51021	2.62541
3.11	0.622		4.50392	2.65478
3.11	0.663		4.5049	2.84116
3.11	0.669		4.5035	2.41078
3.12	0.383		4.50063	2.33922
3.12	0.658		4.49688	2.48314
3.12	0.722		4.49407	2.26828
3.12	0.566		4.49447	2.55939
3.13	0.716		4.48878	2.26116
3.13	0.747		4.49108	2.34916
3.13	0.637		4.4788	2.41276
3.14	0.643		4.48334	2.41538
3.14	0.702		4.48096	2.41077
3.14	0.621		4.47585	2.18195
3.15	0.749		4.47741	2.09709
3.14	0.66		4.47047	2.0777
3.15	0.962		4.47369	2.20831
3.15	0.356		4.46772	2.05762
3.15	0.607		4.46782	2.05968
3.16	0.51		4.45978	1.73419
3.16	0.523		4.45796	1.91206
3.16	0.582		4.46064	1.86969
3.17	0.62		4.45344	1.85595
3.17	0.731		4.45555	2.14393
3.17	0.511		4.44829	1.93615
3.17	0.829		4.44707	2.0598
3.18	0.423		4.44632	1.87366
3.18	0.507		4.44486	1.77591
3.19	0.716		4.43879	1.63824
3.19	0.773		4.43525	1.45198
3.19	0.658		4.43512	2.00347
3.19	0.662		4.42664	1.68715
3.2	0.472		4.42817	1.865
3.2	0.395		4.42336	1.78592
3.2	0.427		4.42147	1.81167
3.2	0.535		4.42038	1.69361
3.21	0.429		4.41781	1.46985
3.21	0.697		4.41777	1.66053
3.21	0.834		4.41265	1.54457
3.22	0.578		4.40753	1.55307
3.22	0.617		4.40518	1.64088
3.23	0.217		4.4026	1.54902
3.23	0.228		4.39556	1.7373
3.23	0.537		4.39868	1.64526
3.23	0.494		4.39683	1.34446
3.23	0.494		4.39421	1.35796
3.23	0.291		4.38967	1.60562
3.24	0.448		4.38449	1.27759
3.24	0.572		4.38338	1.29956
3.24	0.435		4.38761	1.56324
3.25	0.231		4.38366	1.35853
3.25	0.496		4.3816	1.03806
3.25	0.489		4.36734	1.13152
3.26	0.718		4.3727	1.31543
3.26	0.198		4.36653	1.34201
3.26	0.371		4.36722	1.25357
3.26	0.661		4.36589	0.936866
3.27	0.503		4.36099	0.837158
3.27	0.74		4.35922	1.13936
3.27	0.307		4.354	1.30014
3.28	0.398		4.35635	1.14149
3.28	0.676		4.34734	1.17278
3.29	0.546		4.34985	1.21077
3.29	0.767		4.34269	0.976466
3.29	0.498		4.34309	0.993548
3.29	0.262		4.34351	1.2106
3.29	0.362		4.33669	0.734212
3.3	0.466		4.33507	0.74724
3.3	0.448		4.32986	0.806697
3.31	0.5		4.33464	0.976693
3.31	0.612		4.32708	0.794186
3.31	0.364		4.32272	0.980402
3.31	0.349		4.32358	0.878234
3.32	0.496		4.31618	0.961726
3.32	0.551		4.31345	0.9774
3.33	0.391		4.31244	0.86172
3.33	0.825		4.31117	0.936125
3.33	0.396		4.30652	0.793463
3.33	0.647		4.30538	0.71599
3.33	0.7		4.3009	0.547484
3.33	0.51		4.30008	0.811318
3.34	0.511		4.29676	0.441013
3.34	0.449		4.29458	0.690705
3.35	0.585		4.29295	0.631051
3.35	0.574		4.29079	0.693567
3.35	0.668		4.28439	1.04251
3.35	0.769		4.28146	0.856371
3.35	0.636		4.28251	0.835793
3.36	0.482		4.27562	0.727946
3.36	0.744		4.27751	0.906718
3.36	0.372		4.27141	0.662384
3.37	0.369		4.26975	0.634449
3.37	0.58		4.26731	0.498313
3.37	0.43		4.26245	0.627972
3.37	0.545		4.26411	0.652087
3.38	0.344		4.25919	0.386004
3.37	0.398		4.25636	0.459241
3.38	0.636		4.25141	0.426818
3.39	0.566		4.24759	0.559719
3.39	0.764		4.24692	0.722628
3.4	0.723		4.24775	0.447666
3.4	0.632		4.24039	0.472812
3.4	0.551		4.23875	0.641473
3.4	0.558		4.23628	0.562474
3.4	0.874		4.23097	0.566118
3.41	0.223		4.23109	0.320522
3.41	0.482		4.22253	0.308269
3.41	0.688		4.22914	0.577114
3.41	0.548		4.22484	0.463093
3.42	0.566		4.2245	0.462987
3.42	0.625		4.21937	0.442582
3.42	0.51		4.21502	0.132172
3.43	0.279		4.20971	0.355715
3.43	0.721		4.21266	0.369681
3.43	0.548		4.20609	0.31018
3.43	0.53		4.20271	0.220491
3.44	0.464		4.19895	0.445769
3.44	0.453		4.19859	0.34338
3.45	0.303		4.19152	0.483957
3.44	0.584		4.1939	0.530503
3.45	0.387		4.18985	0.256528
3.45	0.584		4.17986	0.214779
3.45	0.749		4.17917	0.543491
3.46	0.351		4.18156	0.503691
3.46	0.363		4.1782	0.158534
3.47	0.201		4.17582	0.104317
3.47	0.509		4.17278	0.164802
3.47	0.44		4.16657	0.276498
3.47	0.617		4.17012	0.356797
3.48	0.476		4.16304	0.34275
3.48	0.409		4.16073	0.548805
3.48	0.618		4.15706	0.461973
3.48	0.43		4.15308	0.3079
3.49	0.469		4.1507	0.184875
3.49	0.49		4.1498	0.292441
3.49	0.459		4.14534	0.185934
3.49	0.459		4.14519	0.284018
3.5	0.503		4.14051	0.30196
3.51	0.465		4.14123	0.114977
3.51	0.781		4.13612	0.258505
3.51	0.596		4.13812	0.348077
3.51	0.465		4.13203	0.260062
3.51	0.239		4.12648	0.234604
3.52	0.271		4.11943	0.379463
3.52	0.667		4.12176	0.249779
3.52	0.428		4.12239	0.22313
3.52	0.493		4.11565	0.398122
3.53	0.342		4.11397	0.133751
3.53	0.716		4.10878	0.296101
3.53	0.476		4.1125	0.22865
3.53	0.454		4.10872	0.243595
3.54	0.454		4.10439	0.233595
3.54	0.47		4.09864	0.191026
3.55	0.426		4.09722	0.393419
3.54	0.508		4.09425	0.180766
3.56	0.508		4.08843	0.0427439
3.56	0.702		4.08764	0.110019
3.56	0.476		4.08512	0.323789
3.56	0.568		4.0839	0.334229
3.56	0.482		4.07755	0.240588
3.56	0.325		4.07859	0.247516
3.57	0.59		4.07253	0.215388
3.57	0.401		4.06832	0.113855
3.57	0.538		4.06948	0.144997
3.57	0.419		4.06888	0.428832
3.58	0.351		4.06922	0.325963
3.58	0.698		4.05674	0.252292
3.59	0.669		4.05293	0.376144
3.59	0.595		4.05231	0.119536
3.59	0.519		4.04955	0.263784
3.59	0.338		4.04756	0.246733
3.6	0.441		4.05001	0.285566
3.6	0.654		4.04426	0.270129
3.6	0.564		4.04267	0.387402
3.61	0.606		4.03361	0.380711
3.61	0.399		4.03326	0.0656419
3.61	0.36		4.03422	0.408086
3.61	0.389		4.03054	0.374037
3.61	0.249		4.02377	0.449182
3.62	0.297		4.02734	0.165507
3.63	0.485		4.02298	0.383665
3.62	0.737		4.01979	0.0464759
3.63	0.448		4.01611	0.327468
3.63	0.362		4.00862	0.302705
3.63	0.333		4.00441	0.110416
3.64	0.445		4.0042	0.154622
3.64	0.585		4.00243	0.238641
3.64	0.673		3.99781	0.106899
3.64	0.468		3.99824	0.227831
3.65	0.433		3.99786	0.389768
3.65	0.419		3.99325	0.411941
3.65	0.641		3.98593	0.481369
3.66	0.385		3.98545	0.120439
3.66	0.554		3.9845	0.193521
3.66	0.526		3.98232	0.25683
3.66	0.446		3.97922	0.294467
3.67	0.483		3.97762	0.149399
3.67	0.546		3.97453	0.304285
3.68	0.525		3.96666	0.525693
3.67	0.447		3.96002	0.243181
3.68	0.602		3.9607	0.269856
3.68	0.387		3.95912	0.400389
3.69	0.518		3.96125	0.214335
3.69	0.476		3.95769	0.658742
3.69	0.436		3.95174	0.499763
3.69	0.684		3.95068	0.516836
3.7	0.561		3.9488	0.439185
3.7	0.248		3.94312	0.595462
3.7	0.438		3.93972	0.45458
3.7	0.319		3.93702	0.50741
3.71	0.666		3.93609	0.365822
3.71	0.526		3.93543	0.32541
3.72	0.444		3.93383	0.731052
3.72	0.5		3.9273	0.609465
3.72	0.358		3.92322	0.21597
3.72	0.444		3.92505	0.58292
3.73	0.774		3.91471	0.668384
3.73	0.604		3.91255	0.0852662
3.73	0.706		3.91172	0.25985
3.73	0.417		3.91205	0.525533
3.73	0.416		3.906	0.611747
3.73	0.556		3.90261	0.289611
3.74	0.416		3.89893	0.436384
3.74	0.394		3.90213	0.322206
3.74	0.313		3.89359	0.335553
3.74	0.428		3.89514	0.424806
3.75	0.406		3.89273	0.399702
3.75	0.374		3.88817	0.491734
3.75	0.424		3.88406	0.320923
3.76	0.304		3.88696	0.322167
3.75	0.271		3.87961	0.539949
3.77	0.302		3.87426	0.508365
3.77	0.594		3.87436	0.37324
3.77	0.165		3.87356	0.57175
3.77	0.539		3.86945	0.520565
3.78	0.361		3.86434	0.572523
3.78	0.413		3.86674	0.43245
3.78	0.593		3.8587	0.652167
3.79	0.481		3.85517	0.318371
3.78	0.539		3.85111	0.513079
3.79	0.368		3.84957	0.377126
3.79	0.379		3.85137	0.378405
3.79	0.301		3.84768	0.511046
3.8	0.512		3.84319	0.463794
3.8	0.522		3.84464	0.368769
3.81	0.444		3.83352	0.640416
3.81	0.614		3.83839	0.583063
3.81	0.537		3.83509	0.609737
3.81	0.628		3.82747	0.472035
3.82	0.476		3.82345	0.442134
3.82	0.365		3.82765	0.569244
3.82	0.166		3.82037	0.707523
3.83	0.438		3.81769	0.543526
3.83	0.412		3.81677	0.528894
3.83	0.264		3.81444	0.388111
3.83	0.337		3.8073	0.569422
3.83	0.573		3.79948	0.45561
3.84	0.386		3.80116	0.339323
3.84	0.621		3.8014	0.469792
3.84	0.392		3.79288	0.601062
3.85	0.42		3.7934	0.451567
3.85	0.449		3.79329	0.549347
3.85	0.444		3.78598	0.458301
3.85	0.298		3.7837	0.604139
3.86	0.442		3.78105	0.463965
3.86	0.631		3.77674	0.656436
3.86	0.103		3.77673	0.519837
3.87	0.352		3.77643	0.561608
3.87	0.0745		3.77424	0.539469
3.88	0.143		3.77116	0.793639
3.88	0.288		3.76573	0.705827
3.88	0.382		3.76292	0.63885
3.88	0.346		3.75903	0.656722
3.88	0.471		3.75461	0.647751
3.89	0.182		3.7548	0.449302
3.89	0.259		3.75003	0.533153
3.89	0.517		3.74904	0.279089
3.9	0.407		3.74232	0.619289
3.9	0.421		3.73872	0.460566
3.9	0.293		3.73923	0.611065
3.9	0.292		3.74074	0.412368
3.91	0.29		3.73134	0.590438
3.91	0.375		3.72851	0.568985
3.91	0.175		3.73062	0.591705
3.92	0.266		3.7252	0.751953
3.92	0.439		3.72437	0.498809
3.92	0.22		3.7247	0.746116
3.93	0.0698		3.71872	0.525803
3.93	0.39		3.70973	0.367135
3.93	0.245		3.71005	0.557335
3.94	0.309		3.71243	0.638268
3.94	0.215		3.70479	0.615882
3.94	0.188		3.70824	0.51656
3.94	0.265		3.69976	0.583097
3.94	0.283		3.70093	0.771001
3.95	0.383		3.68919	0.734471
3.95	0.264		3.688	0.520706
3.96	0.24		3.68918	0.73805
3.96	0.333		3.6847	0.499477
3.96	0.196		3.68311	0.588003
3.97	0.586		3.67812	0.401883
3.96	0.477		3.67335	0.731972
3.97	0.274		3.67336	0.551464
3.97	0.268		3.671	0.915437
3.98	0.354		3.67632	0.870964
3.98	0.165		3.6639	0.627414
3.97	0.21		3.66393	0.775605
3.99	0.303		3.65882	0.472557
3.98	0.347		3.65664	0.578443
3.98	0.382		3.6525	0.752526
3.99	0.0859		3.65515	0.567588
3.99	0.304		3.65116	0.696811
4	0.218		3.64068	0.475701
4	0.0749		3.64266	0.488924
4	0.304		3.63355	0.568093
4.01	0.113		3.63046	0.664202
4.01	0.374		3.63575	0.384571
4.01	0.375		3.63271	0.45278
4.01	0.235		3.62884	0.667316
4.02	0.291		3.62338	0.607528
4.02	0.372		3.62514	0.494045
4.02	0.289		3.61911	0.583026
4.03	0.219		3.6145	0.652959
4.02	0.311		3.61223	0.630818
4.03	0.286		3.61603	0.753099
4.04	0.364		3.6098	0.856828
4.04	0.268		3.60365	0.663113
4.04	0.315		3.60633	0.775494
4.04	0.128		3.59779	0.727442
4.04	0.102		3.59562	0.434662
4.05	0.194		3.59381	0.590679
4.05	0.234		3.59411	0.461364
4.05	0.271		3.58948	0.624499
4.06	0.281		3.58693	0.890619
4.06	0.109		3.58546	0.65396
4.06	0.333		3.57956	0.721895
4.07	0.162		3.57746	0.669565
4.06	0.169		3.57568	0.780617
4.07	0.476		3.57436	0.637344
4.07	0.25		3.56117	0.628674
4.07	0.21		3.56854	0.415924
4.08	0.238		3.56269	0.750494
4.08	0.412		3.56231	0.632113
4.09	0.0485		3.55948	0.590411
4.08	0.191		3.55572	0.661032
4.09	0.2		3.54986	0.743312
4.1	0.105		3.54919	0.552086
4.1	0.171		3.54827	0.554095
4.1	0.372		3.54257	0.785859
4.1	0.0587		3.53725	0.65723
4.1	0.126		3.53587	0.408412
4.11	0.355		3.53196	0.645121
4.11	0.43		3.53168	0.507306
4.12	0.0254		3.53017	0.812458
4.11	0.152		3.52201	0.437753
4.12	0.13		3.52347	0.542008
4.13	0.166		3.52153	0.860439
4.13	0.251		3.51529	0.556525
4.13	0.195		3.51287	0.446935
4.13	0.202		3.51014	0.448185
4.14	0.409		3.50972	0.60148
4.14	0.366		3.50568	0.499916
4.13	0.123		3.50512	0.615177
4.15	0.511		3.49594	0.856621
4.14	0.242		3.49796	0.668281
4.15	0.52		3.49694	0.843494
4.15	0.23		3.4924	0.989887
4.16	0.454		3.49166	0.735417
4.16	0.402		3.48171	0.58898
4.16	0.102		3.48396	0.502816
4.17	0.225		3.48166	0.595526
4.16	0.185		3.47521	0.767365
4.17	0.77		3.47465	0.567551
4.17	0.21		3.46929	0.704042
4.17	0.354		3.47437	0.414259
4.18	0.441		3.46935	0.6949
4.18	0.363		3.46315	0.657723
4.19	0.211		3.46482	0.752319
4.18	0.234		3.45402	0.863816
4.19	0.445		3.45462	0.8616
4.19	0.349		3.45322	0.819703
4.19	0.488		3.44532	0.638857
4.19	0.605		3.44277	0.769275
4.2	0.606		3.44884	0.827218
4.21	0.457		3.44181	0.78849
4.21	0.334		3.43836	0.698458
4.21	0.502		3.43412	0.685308
4.21	0.414		3.42501	0.78838
4.21	0.522		3.42835	0.762533
4.21	0.206		3.42336	0.92113
4.21	0.59		3.41946	0.671692
4.22	0.437		3.41895	0.513479
4.22	0.571		3.41341	0.595989
4.23	0.596		3.412	0.728341
4.23	0.548		3.41322	0.952283
4.23	0.626		3.40737	0.785888
4.23	0.568		3.40284	0.652907
4.24	0.392		3.40513	0.557786
4.24	0.508		3.396	0.645299
4.24	0.754		3.39674	0.420013
4.25	0.622		3.39525	1.05592
4.25	0.668		3.3881	0.692544
4.25	0.549		3.38824	0.799092
4.25	0.572		3.38163	0.790626
4.26	0.512		3.38037	0.472769
4.26	0.673		3.3774	0.832708
4.26	0.545		3.37965	0.785069
4.27	0.606		3.37059	0.827847
4.27	0.607		3.37496	0.669168
4.28	0.64		3.36646	0.705724
4.27	0.764		3.36167	0.723035
4.28	0.564		3.3578	0.357894
4.28	0.643		3.36123	0.593073
4.29	0.824		3.35666	0.726756
4.29	0.654		3.35377	0.966349
4.29	0.7		3.35514	0.611724
4.29	0.914		3.34579	0.869561
4.29	0.832		3.34856	0.786343
4.3	0.834		3.34361	0.475836
4.3	0.706		3.33674	0.992154
4.3	0.665		3.33373	0.77631
4.3	0.828		3.33585	0.900968
4.3	0.866		3.32616	0.509212
4.3	0.997		3.32762	0.62554
4.31	0.897		3.32191	0.763098
4.31	1		3.32476	0.642848
4.31	0.96		3.31472	0.733836
4.32	0.996		3.31631	0.364662
4.32	0.896		3.31167	0.807508
4.32	1.11		3.31155	0.82562
4.32	0.957		3.30869	0.705703
4.33	0.804		3.30184	0.820391
4.32	0.808		3.30202	0.705248
4.33	1.17		3.29943	0.767322
4.34	0.913		3.29571	0.772227
4.34	0.71		3.29555	0.683633
4.34	1		3.29002	0.66669
4.34	1.05		3.28808	0.623358
4.35	1.07		3.28433	0.477442
4.35	1.25		3.28277	0.785012
4.35	1.2		3.27819	0.723009
4.35	1.17		3.27848	0.662734
4.36	1.45		3.27735	0.79162
4.36	1.04		3.27054	0.621329
4.36	1.1		3.26663	0.899087
4.37	1.11		3.26427	0.914038
4.37	1.41		3.26168	0.578532
4.37	1.4		3.25718	0.781028
4.38	1.15		3.25497	0.950583
4.38	1.13		3.24931	0.75431
4.38	1.23		3.25154	0.554699
4.38	1.15		3.24984	0.998087
4.38	1.15		3.24572	0.768219
4.39	1.51		3.24488	0.964251
4.39	1.56		3.23863	0.763482
4.39	1.37		3.23541	0.767368
4.4	1.6		3.23412	0.512234
4.4	1.4		3.2315	0.766029
4.4	1.25		3.22762	0.864085
4.4	1.48		3.22276	0.59426
4.4	1.53		3.22049	0.44107
4.41	1.62		3.21381	0.682703
4.41	1.3		3.21152	0.566926
4.41	1.65		3.21362	0.607141
4.42	1.52		3.2082	0.656107
4.42	1.63		3.20767	0.818767
4.43	1.88		3.20638	0.7353
4.42	1.59		3.20007	0.557203
4.43	1.76		3.19823	0.569063
4.43	1.39		3.19239	0.646772
4.43	1.54		3.19471	0.759496
4.43	1.57		3.18849	0.794925
4.44	1.84		3.18273	0.989366
4.44	1.98		3.18941	0.648641
4.44	1.8		3.18424	0.917764
4.45	1.98		3.18061	0.628335
4.45	1.93		3.17474	0.845466
4.45	1.98		3.1713	0.95298
4.45	1.9		3.1681	0.708171
4.45	1.96		3.16735	0.479978
4.46	2.26		3.16255	0.72482
4.46	1.9		3.1588	0.968389
4.46	1.68		3.15861	0.540789
4.47	2.28		3.15432	0.768121
4.47	2.07		3.15424	0.831286
4.47	2.25		3.15053	0.684262
4.47	2.21		3.14152	0.763484
4.48	2.13		3.14339	0.554691
4.48	2.19		3.14259	0.657093
4.48	2.2		3.13931	0.71856
4.48	2.21		3.13708	0.956356
4.49	2.31		3.12932	0.729692
4.49	2.25		3.13312	0.789601
4.49	2.27		3.12369	0.897976
4.49	2.35		3.12327	0.739955
4.5	2.45		3.12101	0.847881
4.5	2.26		3.11847	0.708517
4.5	2.35		3.11067	1.03839
4.5	2.56		3.10826	0.892478
4.5	2.42		3.11307	0.729527
4.51	2.66		3.10771	0.751077
4.51	2.76		3.10638	0.568761
4.51	2.88		3.10232	1.02582
4.51	3		3.09653	0.947088
4.52	2.88		3.09074	0.870012
4.52	2.67		3.08754	0.881908
4.53	2.83		3.0849	0.835879
4.53	2.96		3.08848	0.768802
4.53	2.93		3.08268	0.83823
4.53	3.13		3.08151	1.07089
4.53	3		3.07772	0.961919
4.53	3.28		3.0736	0.886107
4.54	2.95		3.06904	0.634327
4.54	3.25		3.07051	0.723902
4.54	3.08		3.06784	1.02374
4.55	3.02		3.06529	0.699149
4.55	3.27		3.06009	1.00613
4.55	3.08		3.05702	0.74811
4.55	3.28		3.0542	0.703918
4.56	3.39		3.05149	0.758287
4.56	3.36		3.0491	0.997115
4.56	3.61		3.04699	1.26081
4.56	3.47		3.04509	0.6632
4.56	3.55		3.04019	1.07759
4.57	3.69		3.03367	0.839044
4.57	3.69		3.03312	0.618593
4.57	3.91		3.02854	1.04277
4.57	3.71		3.02725	0.758453
4.58	3.79		3.02396	0.853739
4.58	3.78		3.02097	0.929948
4.58	3.95		3.01953	0.790633
4.58	3.92		3.01844	0.804441
4.58	4.05		3.01575	0.769939
4.59	3.89		3.00892	0.768898
4.59	3.99		3.01029	0.910064
4.6	4.32		3.00897	0.995903
4.6	4.11		3.00281	1.0752
4.59	4.23		3.00249	0.892874
4.6	4.35		2.99675	1.06037
4.6	4.49		2.99521	0.890847
4.6	4.37		2.99281	0.693734
4.61	4.66		2.98651	1.0955
4.61	4.55		2.98512	0.945696
4.61	4.79		2.98596	1.09013
4.61	4.67		2.98112	0.803299
4.61	4.77		2.97819	0.814004
4.62	4.83		2.97412	0.953048
4.62	4.96		2.97596	0.759605
4.62	5.02		2.96482	0.787991
4.62	5.07		2.96558	0.558841
4.62	5.32		2.96121	0.640143
4.63	5.17		2.96064	0.642428
4.63	5.24		2.95546	1.01478
4.63	5.48		2.95704	0.859574
4.64	5.42		2.95239	0.994211
4.64	5.58		2.94464	0.867731
4.64	5.45		2.9458	0.686692
4.64	5.72		2.94454	0.898214
4.64	5.73		2.93753	0.780466
4.64	5.75		2.93665	0.736721
4.64	6.02		2.92932	0.756852
4.65	5.72		2.92733	0.7155
4.65	6.02		2.92521	0.800856
4.66	6.22		2.9261	0.991633
4.66	6.08		2.92409	0.97457
4.66	6.21		2.919	1.00981
4.66	6.41		2.9171	0.838872
4.66	6.51		2.91871	0.604943
4.66	6.6		2.90566	0.981371
4.67	6.61		2.90909	0.714921
4.66	6.8		2.90865	1.07688
4.67	7.05		2.90158	0.95069
4.67	6.99		2.89965	0.978123
4.68	7.19		2.89851	0.857094
4.68	7.18		2.89371	1.06673
4.68	7.23		2.89059	0.770082
4.68	7.14		2.88733	0.900334
4.68	7.24		2.89092	0.56853
4.68	7.41		2.8854	1.05359
4.69	7.68		2.88086	1.0537
4.69	7.77		2.88034	0.798701
4.69	7.84		2.88047	0.878924
4.69	7.89		2.87146	1.17207
4.69	8.03		2.86647	0.626391
4.7	7.93		2.86741	0.797621
4.7	8.29		2.85944	0.881581
4.7	8.53		2.85629	0.831232
4.7	8.42		2.86017	0.97723
4.7	8.7		2.85344	0.817947
4.71	8.89		2.84956	1.05339
4.71	8.72		2.84908	1.04885
4.71	8.81		2.84579	0.798391
4.71	8.81		2.84564	0.872391
4.71	9.23		2.8444	0.977285
4.71	9.39		2.83558	0.874337
4.72	9.35		2.83414	0.713515
4.72	9.41		2.83199	1.02988
4.72	9.47		2.8313	1.2248
4.72	9.97		2.82324	0.917174
4.72	9.82		2.82523	0.820144
4.72	9.91		2.81633	0.894855
4.72	10.1		2.82414	0.877432
4.72	10.2		2.81621	1.10843
4.72	10.4		2.81044	0.869994
4.73	10.4		2.80696	1.01337
4.73	10.7		2.80301	0.742234
4.73	10.6		2.80131	0.90535
4.74	10.8		2.80253	1.00318
4.74	11		2.79708	0.83258
4.74	11		2.7943	0.753763
4.74	10.9		2.78931	0.642955
4.74	11.2		2.78666	0.953056
4.74	11.4		2.78874	0.955679
4.75	11.3		2.78002	0.956636
4.75	11.6		2.78031	1.0547
4.75	11.7		2.77917	1.18623
4.75	11.9		2.77487	0.831494
4.75	12.2		2.77076	0.78264
4.75	12.2		2.77356	0.844352
4.75	12.3		2.77113	1.05031
4.75	12.3		2.7633	1.11455
4.76	12.5		2.76191	0.685054
4.76	12.6		2.76222	0.946344
4.76	12.6		2.76024	1.08051
4.76	12.7		2.75964	0.756197
4.76	12.9		2.75097	1.24342
4.76	13.2		2.7509	0.924872
4.76	13.4		2.74234	1.01096
4.77	13.2		2.74179	1.01091
4.77	13.4		2.74067	1.1972
4.77	13.5		2.7396	0.863893
4.77	14		2.73737	1.09652
4.77	14.1		2.72754	1.0183
4.77	14.1		2.7249	0.81456
4.77	14.2		2.72412	1.03146
4.78	14.5		2.72252	1.08642
4.78	14.6		2.72257	0.963541
4.78	14.6		2.71596	1.05146
4.78	14.9		2.71418	0.967287
4.78	15		2.71495	0.889025
4.78	15.1		2.71251	1.19095
4.79	15.4		2.70583	1.00844
4.79	15.2		2.7014	1.06502
4.79	15.5		2.70341	0.971399
4.79	15.7		2.70429	1.02396
4.79	15.7		2.6971	1.03298
4.79	16		2.68993	1.03162
4.79	16		2.69014	0.617192
4.79	16.2		2.68835	0.934353
4.79	16.6		2.68718	0.855523
4.8	16.5		2.68071	0.92705
4.8	16.7		2.67885	1.15152
4.8	17		2.67147	0.888527
4.8	17		2.67152	0.87938
4.8	17.2		2.66849	0.743067
4.8	17.5		2.65948	0.765712
4.8	17.6		2.66211	0.76819
4.8	17.8		2.66164	1.04293
4.81	17.8		2.6581	0.894632
4.81	18		2.653	0.935438
4.81	18		2.65277	0.713928
4.81	18.3		2.64749	1.04924
4.81	18.5		2.64391	0.871762
4.81	18.7		2.64544	0.862466
4.81	18.8		2.64092	0.773699
4.81	19		2.63752	0.873943
4.81	19.2		2.63727	1.03946
4.82	19.3		2.6314	0.835766
4.82	19.5		2.62986	0.704177
4.82	19.4		2.62694	0.802401
4.82	19.7		2.61914	0.90957
4.82	20		2.62017	0.799815
4.82	20.1		2.61959	0.882725
4.82	20.1		2.61893	0.882973
4.82	20.4		2.6102	1.0432
4.82	20.5		2.60848	0.717576
4.83	20.9		2.60783	1.12831
4.83	21.1		2.60079	1.02765
4.83	21.2		2.59777	0.852155
4.83	21.2		2.60219	0.927533
4.83	21.6		2.59296	0.915773
4.83	21.3		2.58813	0.814399
4.83	21.8		2.58798	0.941579
4.84	21.8		2.58276	0.711887
4.84	22.2		2.58276	0.851577
4.84	22.1		2.5836	0.971299
4.84	22.4		2.58164	1.18529
4.84	22.6		2.57064	1.0819
4.84	22.9		2.56753	0.969076
4.84	22.9		2.56709	0.967714
4.84	23.1		2.56434	0.816291
4.84	23.3		2.56464	0.937043
4.85	23.4		2.56106	0.884996
4.84	23.7		2.55573	1.14269
4.85	23.3		2.55615	1.1286
4.86	23.2		2.55217	1.11304
4.85	23.5		2.55124	1.08539
4.86	23.5		2.54256	1.28973
4.86	23.8		2.54328	0.680241
4.86	24.2		2.54063	0.790862
4.86	24.1		2.53764	1.13121
4.86	24.3		2.5345	0.86249
4.87	24.7		2.53041	0.977664
4.86	24.6		2.5309	0.713168
4.87	24.7		2.52289	1.02147
4.86	24.9		2.52165	0.933756
4.87	25		2.51865	1.2661
4.87	25.4		2.51776	1.02642
4.87	25.4		2.51413	0.981339
4.87	25.6		2.50647	0.843039
4.87	26		2.503	0.888155
4.87	26		2.50428	1.07423
4.87	26.2		2.50053	1.14306
4.87	26.5		2.49713	0.756619
4.87	26.7		2.50074	1.0368
4.88	26.8		2.49289	1.15173
4.87	26.8		2.48676	1.11904
4.88	27.2		2.48462	0.926201
4.88	27.3		2.47821	0.879
4.88	27.5		2.48059	0.719205
4.88	27.7		2.47824	0.998826
4.88	27.9		2.47246	1.02497
4.88	28.1		2.47631	0.926524
4.88	28.4		2.46686	0.926921
4.88	28.4		2.46753	0.901222
4.89	28.6		2.46378	0.986063
4.89	28.8		2.46128	1.07842
4.89	28.9		2.45564	0.944107
4.89	29		2.45203	0.607448
4.89	29.2		2.44559	0.877966
4.89	29.4		2.44994	0.578406
4.89	29.7		2.44326	0.900653
4.89	29.7		2.44154	0.980123
4.89	29.9		2.43762	0.726213
4.89	30.2		2.44088	0.860189
4.9	30.5		2.43589	1.07603
4.9	30.2		2.42862	0.749659
4.9	30.7		2.43033	1.03714
4.9	30.8		2.42392	0.947429
4.9	31.2		2.4176	0.915256
4.9	31.3		2.4155	0.743174
4.9	31.5		2.41775	1.00268
4.9	31.6		2.41591	0.653927
4.9	31.8		2.40716	0.999651
4.9	32		2.40617	0.956164
4.9	32.3		2.40463	0.700741
4.91	32.2		2.40708	1.04377
4.91	32.5		2.39886	1.06554
4.91	32.8		2.39604	1.21688
4.91	33		2.39351	1.06385
4.91	33		2.38345	0.910565
4.91	33.3		2.38683	0.921436
4.91	33.6		2.3819	0.879656
4.91	33.6		2.38385	0.991325
4.91	33.8		2.3732	0.904581
4.91	34.1		2.37166	0.839576
4.91	34.2		2.37209	0.915076
4.92	34.4		2.3677	0.789219
4.92	34.6		2.36595	0.771807
4.92	34.6		2.36771	0.868007
4.92	35		2.36289	0.908585
4.92	35.1		2.35709	0.862994
4.92	35.4		2.35778	0.8128
4.92	35.5		2.34934	0.867142
4.92	35.8		2.35225	0.510234
4.92	35.9		2.34738	0.89235
4.93	36		2.33875	0.874917
4.93	36.2		2.3402	0.683427
4.93	36.6		2.33832	0.881722
4.93	36.7		2.33322	1.01003
4.93	36.7		2.33158	1.05536
4.93	36.8		2.32711	1.08139
4.93	37.1		2.32896	0.881322
4.93	37.4		2.32231	0.695297
4.93	37.4		2.31702	0.975274
4.93	37.7		2.32125	0.655099
4.94	37.7		2.31372	0.991867
4.94	38		2.31028	1.03102
4.94	38.1		2.3084	0.939043
4.94	38.3		2.3103	1.0946
4.94	38.7		2.30832	1.07789
4.94	38.7		2.3031	1.14995
4.94	39		2.29419	1.02899
4.94	39.3		2.29687	0.8115
4.94	39.4		2.29455	0.776428
4.94	39.5		2.29502	0.822969
4.94	39.6		2.28981	0.985157
4.94	39.8		2.29082	0.98199
4.95	40		2.28608	1.04862
4.95	40.3		2.27936	0.95381
4.95	40.4		2.28077	0.744063
4.95	40.7		2.2745	0.864511
4.95	40.8		2.27399	1.04185
4.95	41		2.26692	0.942947
4.95	40.8		2.26586	0.857857
4.96	41.4		2.25967	1.23085
4.96	41.6		2.26089	0.664552
4.96	41.6		2.25175	0.778835
4.96	41.9		2.25547	0.867714
4.96	42.2		2.25083	1.12681
4.96	42.3		2.24613	0.783045
4.96	42.5		2.24824	0.664037
4.96	42.6		2.24579	1.14991
4.96	42.6		2.23708	1.22219
4.97	42.9		2.23426	1.02363
4.96	43.1		2.2316	0.680847
4.97	43.4		2.23909	0.745733
4.97	43.3		2.23139	0.948581
4.96	43.7		2.22711	1.07876
4.97	44		2.22307	1.05946
4.97	44.1		2.22391	0.782308
4.97	44.2		2.21958	0.876141
4.97	44.5		2.21154	1.10524
4.97	44.5		2.21545	0.83172
4.97	44.9		2.21224	0.879401
4.97	45		2.21207	1.18406
4.97	45.2		2.20924	1.0633
4.98	45.3		2.20478	0.855088
4.98	45.5		2.19648	1.1268
4.98	45.7		2.20305	1.02482
4.98	45.8		2.19665	1.16049
4.98	45.9		2.19016	0.586436
4.98	46.1		2.18906	0.724726
4.98	46.5		2.18663	0.797921
4.98	46.5		2.18382	1.12901
4.98	46.6		2.18055	0.906511
4.99	46.8		2.17788	0.873172
4.99	47		2.17446	0.675502
4.99	47		2.171	0.700807
4.99	47.3		2.17073	1.06622
4.99	47.4		2.16675	0.820034
4.99	47.7		2.16229	0.957264
4.99	48		2.16109	0.715491
4.99	48		2.1558	0.725517
4.99	48.1		2.16054	0.721829
5	48.4		2.1531	1.15837
4.99	48.6		2.15097	0.847633
5	48.7		2.14791	1.05275
5	48.8		2.15105	0.828728
5	48.8		2.14636	1.01848
5.01	48.8		2.13977	0.803718
5	49		2.13482	0.93358
5.01	49.2		2.13752	0.634364
5.01	49.3		2.13237	0.966813
5.01	49.6		2.13075	0.921453
5.01	49.7		2.12682	0.900503
5.01	49.8		2.12629	0.882702
5.01	50.1		2.12297	1.0559
5.01	50.2		2.12134	1.04077
5.02	50.2		2.12002	0.905564
5.01	50.4		2.11513	0.628898
5.02	50.7		2.1141	0.961607
5.02	50.7		2.10784	1.12448
5.02	51		2.10405	0.798285
5.02	51.1		2.10606	0.991716
5.02	51.2		2.10142	0.94146
5.02	51.4		2.09952	0.915955
5.02	51.6		2.09625	0.863631
5.02	51.6		2.09447	0.93411
5.03	51.9		2.09317	0.743417
5.03	52.1		2.08285	0.863436
5.03	52		2.08573	0.735081
5.03	52.3		2.08192	0.939819
5.03	52.2		2.08094	0.646403
5.03	52.8		2.07529	0.835312
5.03	52.7		2.07668	0.882168
5.04	52.9		2.06942	0.973283
5.04	53		2.06919	0.67848
5.04	53.1		2.06554	0.882309
5.04	53.2		2.07004	0.862268
5.04	53.4		2.06406	1.0149
5.04	53.4		2.0611	1.17694
5.04	53.6		2.05884	0.903269
5.05	53.8		2.05876	0.973283
5.05	53.7		2.05287	1.19687
5.05	53.8		2.05082	0.969223
5.05	54.2		2.04695	1.01211
5.05	54.3		2.04305	0.82223
5.05	54.3		2.04003	1.03666
5.05	54.6		2.04147	0.964161
5.06	54.7		2.03751	0.955114
5.06	54.9		2.03251	1.06837
5.06	54.9		2.0317	0.698878
5.06	54.8		2.02686	1.15613
5.07	55		2.02611	0.474439
5.07	55.1		2.02205	0.82329
5.07	55.3		2.02362	0.755528
5.07	55.1		2.01459	1.27192
5.07	55.6		2.0143	0.663885
5.08	55.5		2.01903	0.943073
5.08	55.5		2.01397	1.1664
5.08	55.7		2.00395	1.17634
5.08	55.8		2.00358	1.03625
5.08	56		2.00199	0.876753
5.1	56.1		2.00033	0.849954
5.1	55.2		1.99766	1.19235
5.1	55.3		1.9979	1.17755
5.1	55.2		1.99577	0.947868
5.1	55.3		1.98459	0.974384
5.1	55.7		1.99064	0.96566
5.1	55.5		1.98519	0.903524
5.1	55.6		1.98524	1.06896
5.1	55.6		1.97982	0.910022
5.11	55.6		1.98289	0.769244
5.11	55.7		1.98099	0.852651
5.1	55.4		1.98552	1.10541
5.1	55.8		1.97964	1.23966
5.11	55.8		1.98377	0.945197
5.1	55.5		1.9828	0.833275
5.11	55.5		1.98178	1.49892
5.1	55.4		1.9832	0.954989
5.11	55.7		1.98386	0.760786
5.1	55.6		1.98075	0.966648
5.11	55.5		1.98385	1.20786
5.1	55.7		1.98195	1.0168
5.1	55.8		1.97808	1.13609
5.1	55.8		1.98714	1.01539
5.1	55.9		1.98997	1.31695
5.1	55.6		1.98002	1.1569
5.1	55.6		1.98224	0.946091
5.11	55.8		1.98361	1.03705
5.1	55.6		1.98287	1.17279
5.1	55.6		1.97883	0.931594
5.1	55.5		1.98286	0.994434
5.1	55.6		1.98071	1.11457
5.1	55.5		1.98396	1.1668
5.1	55.4		1.9785	0.729397
5.1	55.8		1.97707	0.792445
5.1	55.7		1.9803	0.804187
5.1	55.7		1.98208	1.09533
5.1	55.6		1.9808	0.728612
5.1	55.4		1.98635	0.749387
5.1	55.5		1.98267	1.10253
5.1	55.8		1.98248	1.01232
5.11	55.6		1.98299	1.04381
5.11	55.5		1.98484	0.833497
5.11	55.5		1.98619	1.04526
5.11	55.5		1.98533	0.929853
5.1	55.4		1.98158	1.07376
5.1	55.6		1.98052	1.02916
5.1	55.6		1.97607	1.01712
5.1	55.5		1.98698	0.937792
5.1	55.9		1.98393	1.08514
5.1	55.5		1.97541	1.27203
5.1	55.7		1.98623	0.831332
5.1	55.7		1.98364	1.14241
5.1	55.6		1.98449	1.11907
5.1	55.6		1.98243	1.20104
5.1	55.6		1.98448	0.935045
5.1	55.7		1.98228	0.889624
5.1	55.6		1.9813	0.995531
			1.97831	1.01124
			1.98064	0.925603
			1.98089	1.228
			1.97729	0.985137
			1.97711	0.707283
			1.98571	0.834799
			1.9821	1.10973
			1.98163	0.749734
			1.98233	0.956095
			1.98079	1.01458
			1.97892	0.970938
			1.98473	0.630104
			1.98116	1.06964
			1.98586	0.988281
			1.98287	1.07729
			1.97867	1.14135
			1.98279	0.89779
			1.98234	0.965807
			1.97961	0.889631
			1.98111	0.80126
			1.97977	0.896032
			1.98041	0.892349
			1.9817	1.01905
			1.98177	0.920845
			1.97976	0.903804
			1.9837	0.971871
			1.98287	0.878998
			1.97924	1.14631
			1.97667	0.662478
			1.98013	0.6819
			1.98439	0.854204
			1.98715	1.07402
			1.98244	1.08175
			1.98568	1.03627
			1.98544	1.09365
			1.97992	0.884964
			1.9847	0.787046
			1.97812	1.14676
			1.98381	1.0281
			1.98566	1.11371
			1.98362	1.06732
			1.98163	0.867713
			1.9807	1.27783
			1.98456	1.01095
			1.97433	0.996378
			1.98071	1.1057
			1.9787	0.931486
			1.98596	0.871771
			1.97859	1.18628
			1.97915	0.880729
			1.98336	0.729972
			1.98433	1.01558
			1.98368	1.12472

## Sheet: Fig 2
	raw h5 file	20201125-163558 M5_15kb_HJ_60Hz_5pNclamp_ Kymograph 5.h5
	downsampled kymograph
	raw kymograph (TIFF)
	Tiff_Kymo_5__20201125-163558
	2D scan	20220128-161757 1nM_Endo1_WT_100uM_MgCl2_HJ_ch34_junction Scan 6
	20220128-161757 1nM_Endo1_WT_100uM_MgCl2_HJ_ch34_junction Scan 6.tiff (RGB)										20220128-161757 1nM_Endo1_WT_100uM_MgCl2_HJ_ch34_junction Scan 6.tiff
	FORCE MEASUREMENT IN THE KYMOGRAPH
	raw h5 file	20201125-163558 M5_15kb_HJ_60Hz_5pNclamp_ Kymograph 5.h5
	Force 2x			Force 1x
	time (s)	force (pN)		time (s)	force (pN)
	0	0.631		0	0.630877
	0.01	0.365		0.00999665	0.814565
	0.02	0.596		0.0199935	0.508671
	0.03	0.472		0.0299904	0.508324
	0.04	0.234		0.0399871	0.767204
	0.05	0.666		0.049984	0.700554
	0.06	0.764		0.0599806	0.4462
	0.07	0.597		0.0699775	0.431675
	0.08	0.317		0.0799744	1.03848
	0.09	0.327		0.0899711	0.919292
	0.1	0.322		0.099968	0.687497
	0.11	0.685		0.109965	0.599991
	0.12	0.68		0.119962	0.7255
	0.13	0.477		0.129958	0.394114
	0.14	0.515		0.139955	0.57175
	0.15	0.623		0.149952	0.432084
	0.16	0.321		0.159949	0.808356
	0.17	0.424		0.169945	0.709667
	0.18	0.527		0.179942	0.762795
	0.19	0.511		0.189939	0.687602
	0.2	0.668		0.199936	0.560989
	0.21	0.596		0.209933	0.379689
	0.22	0.373		0.219929	1.05909
	0.23	0.278		0.229926	1.01702
	0.24	0.33		0.239923	0.790636
	0.25	0.666		0.24992	0.666392
	0.26	0.634		0.259917	0.843262
	0.27	0.434		0.269913	0.810438
	0.28	0.668		0.27991	0.814447
	0.29	0.457		0.289907	0.793448
	0.3	0.541		0.299904	1.00958
	0.31	0.927		0.309901	0.704951
	0.32	0.377		0.319897	0.809828
	0.33	1.03		0.329894	0.659691
	0.34	0.371		0.339891	0.99535
	0.35	0.709		0.349888	0.648314
	0.36	0.349		0.359885	0.704102
	0.37	0.364		0.369882	0.753517
	0.38	0.544		0.379878	0.929953
	0.39	0.499		0.389875	0.802231
	0.4	0.789		0.399872	0.87265
	0.41	0.711		0.409869	0.718279
	0.42	0.68		0.419866	0.639123
	0.43	0.801		0.429862	0.80397
	0.44	1.13		0.439859	0.29073
	0.45	0.033		0.449856	0.697758
	0.46	0.467		0.459853	1.14584
	0.47	0.427		0.46985	0.864285
	0.48	0.472		0.479846	0.82361
	0.49	0.449		0.489843	0.932892
	0.5	0.441		0.49984	0.628257
	0.51	0.605		0.509837	1.1077
	0.52	0.732		0.519834	0.56388
	0.53	0.487		0.52983	0.750238
	0.54	0.705		0.539827	0.595743
	0.55	0.925		0.549824	0.804006
	0.56	1.29		0.559821	0.469623
	0.57	0.706		0.569818	0.927955
	0.58	0.59		0.579814	0.965199
	0.59	0.518		0.589811	0.757813
	0.6	0.876		0.599808	0.191573
	0.61	0.864		0.609805	0.886959
	0.62	0.209		0.619802	0.875665
	0.63	0.499		0.629798	0.821229
	0.64	0.385		0.639795	0.734056
	0.65	0.577		0.649792	0.865876
	0.66	1.03		0.659789	0.921206
	0.67	0.79		0.669785	0.781612
	0.68	0.563		0.679782	0.939866
	0.69	0.579		0.689779	0.921496
	0.7	0.278		0.699776	0.94327
	0.71	0.472		0.709773	0.755887
	0.72	0.691		0.719769	0.0971038
	0.73	0.272		0.729766	0.917308
	0.74	0.743		0.739763	0.45669
	0.75	0.951		0.74976	0.74481
	0.76	0.778		0.759757	0.648691
	0.77	0.659		0.769753	0.678189
	0.78	0.629		0.77975	0.895992
	0.79	0.221		0.789747	1.03705
	0.8	0.582		0.799744	0.878866
	0.81	0.716		0.809741	0.801905
	0.82	0.675		0.819737	0.743184
	0.83	0.741		0.829734	0.775472
	0.84	1.14		0.839731	0.418697
	0.85	0.989		0.849728	0.347117
	0.86	0.565		0.859725	0.542445
	0.87	0.643		0.869721	0.955864
	0.88	0.674		0.879718	0.917327
	0.89	0.277		0.889715	0.636752
	0.9	0.329		0.899712	0.754555
	0.91	0.71		0.909709	0.80932
	0.92	0.855		0.919706	0.298251
	0.93	0.65		0.929702	0.782042
	0.94	0.532		0.939699	0.943654
	0.95	0.784		0.949696	0.72583
	0.96	0.556		0.959693	1.00882
	0.97	0.519		0.96969	0.759826
	0.98	0.683		0.979686	0.652638
	0.99	0.592		0.989683	0.667413
	1	0.824		0.99968	0.759616
	1.01	1.02		1.00968	0.709987
	1.02	0.633		1.01967	0.736395
	1.03	0.419		1.02967	1.20644
	1.04	0.611		1.03967	0.724889
	1.05	0.654		1.04966	0.955207
	1.06	0.797		1.05966	0.75671
	1.07	0.728		1.06966	0.606196
	1.08	0.57		1.07965	0.746953
	1.09	0.501		1.08965	0.722279
	1.1	0.651		1.09965	0.757884
	1.11	0.398		1.10964	0.86749
	1.12	0.62		1.11964	0.722546
	1.13	0.825		1.12964	0.760804
	1.14	0.366		1.13964	0.902264
	1.15	0.32		1.14963	0.72713
	1.16	0.786		1.15963	0.623018
	1.17	0.585		1.16963	0.616877
	1.18	0.636		1.17962	0.866812
	1.19	0.668		1.18962	0.689563
	1.2	0.375		1.19962	0.908717
	1.21	0.854		1.20961	0.577761
	1.22	0.822		1.21961	0.712209
	1.23	1.15		1.22961	0.514985
	1.24	0.575		1.2396	0.606732
	1.25	0.59		1.2496	0.768575
	1.26	0.415		1.2596	0.393825
	1.27	0.431		1.26959	0.77734
	1.28	0.983		1.27959	0.943219
	1.29	0.57		1.28959	0.724779
	1.3	0.843		1.29958	0.570423
	1.31	0.629		1.30958	0.774815
	1.32	0.792		1.31958	0.557854
	1.33	0.281		1.32957	1.08454
	1.34	0.509		1.33957	1.10201
	1.35	0.206		1.34957	1.01468
	1.36	0.867		1.35956	0.762733
	1.37	0.455		1.36956	0.921977
	1.38	0.183		1.37956	0.821694
	1.39	0.209		1.38956	0.670872
	1.4	0.294		1.39955	0.662068
	1.41	0.731		1.40955	0.425605
	1.42	0.786		1.41955	0.562495
	1.43	0.369		1.42954	0.861319
	1.44	0.809		1.43954	0.691719
	1.45	0.645		1.44954	0.550121
	1.46	0.583		1.45953	0.731865
	1.47	0.968		1.46953	0.554973
	1.48	0.547		1.47953	0.842903
	1.49	0.696		1.48952	0.80709
	1.5	0.448		1.49952	0.780556
	1.51	0.557		1.50952	0.868042
	1.52	0.846		1.51951	0.520486
	1.53	0.632		1.52951	0.646585
	1.54	0.356		1.53951	0.63164
	1.55	0.687		1.5495	0.782778
	1.56	0.846		1.5595	0.702047
	1.57	0.427		1.5695	1.02615
	1.58	0.873		1.57949	0.843207
	1.59	0.787		1.58949	0.613037
	1.6	0.657		1.59949	0.843759
	1.61	0.695		1.60948	0.563602
	1.62	0.441		1.61948	0.769081
	1.63	0.589		1.62948	0.754969
	1.64	0.258		1.63948	1.17691
	1.65	0.45		1.64947	0.415377
	1.66	0.193		1.65947	1.17272
	1.67	0.541		1.66947	0.803348
	1.68	0.419		1.67946	0.833283
	1.69	0.821		1.68946	0.337462
	1.7	0.659		1.69946	0.758802
	1.71	0.581		1.70945	1.0361
	1.72	0.762		1.71945	0.79164
	1.73	0.329		1.72945	0.633533
	1.74	0.6		1.73944	0.77273
	1.75	0.679		1.74944	0.673882
	1.76	0.572		1.75944	0.574838
	1.77	0.515		1.76943	0.82122
	1.78	0.524		1.77943	0.625332
	1.79	0.531		1.78943	0.905044
	1.8	0.513		1.79942	0.881419
	1.81	0.649		1.80942	0.721526
	1.82	0.812		1.81942	0.825881
	1.83	0.629		1.82941	0.5513
	1.84	0.612		1.83941	0.497918
	1.85	0.479		1.84941	0.618797
	1.86	0.633		1.8594	0.445775
	1.87	0.51		1.8694	0.926568
	1.88	0.628		1.8794	0.448476
	1.89	0.372		1.88939	0.740287
	1.9	0.678		1.89939	0.639318
	1.91	0.567		1.90939	0.564786
	1.92	0.511		1.91939	0.655472
	1.93	0.738		1.92938	0.402226
	1.94	0.767		1.93938	0.8696
	1.95	0.699		1.94938	0.58155
	1.96	0.611		1.95937	0.800273
	1.97	0.6		1.96937	0.880384
	1.98	0.535		1.97937	0.812647
	1.99	0.529		1.98936	0.871607
	2	0.481		1.99936	0.626375
	2.01	0.963		2.00936	0.557838
	2.02	0.782		2.01935	0.606517
	2.03	0.489		2.02935	0.864317
	2.04	0.587		2.03935	0.919983
	2.05	0.688		2.04934	0.568779
	2.06	0.272		2.05934	0.974247
	2.07	0.112		2.06934	1.17795
	2.08	0.825		2.07933	0.543422
	2.09	0.602		2.08933	0.850832
	2.1	0.645		2.09933	0.709605
	2.11	0.891		2.10932	0.720797
	2.12	0.367		2.11932	0.609098
	2.13	0.161		2.12932	0.630636
	2.14	0.409		2.13932	0.866112
	2.15	0.527		2.14931	0.796523
	2.16	0.544		2.15931	0.573091
	2.17	0.607		2.16931	0.532859
	2.18	0.508		2.1793	0.503504
	2.19	0.606		2.1893	1.0202
	2.2	0.464		2.1993	0.747263
	2.21	0.608		2.20929	0.717507
	2.22	0.464		2.21929	0.858026
	2.23	0.616		2.22929	0.850376
	2.24	0.612		2.23928	0.413254
	2.25	0.809		2.24928	0.595538
	2.26	0.597		2.25928	0.584202
	2.27	0.477		2.26927	0.97066
	2.28	0.451		2.27927	0.732623
	2.29	0.926		2.28927	0.561898
	2.3	0.925		2.29926	0.634865
	2.31	0.758		2.30926	0.276865
	2.32	0.797		2.31926	0.625903
	2.33	0.527		2.32925	0.585152
	2.34	1.05		2.33925	0.56219
	2.35	0.674		2.34925	0.891851
	2.36	0.627		2.35924	0.710261
	2.37	0.44		2.36924	1.03512
	2.38	0.246		2.37924	0.774864
	2.39	0.721		2.38924	1.04854
	2.4	0.645		2.39923	0.684118
	2.41	0.471		2.40923	0.802303
	2.42	0.694		2.41923	0.720145
	2.43	0.661		2.42922	0.662401
	2.44	0.738		2.43922	0.626325
	2.45	0.725		2.44922	0.591025
	2.46	0.222		2.45921	0.962155
	2.47	0.568		2.46921	0.871702
	2.48	0.123		2.47921	1.07497
	2.49	0.5		2.4892	0.338787
	2.5	0.706		2.4992	0.628181
	2.51	0.0539		2.5092	0.999256
	2.52	0.561		2.51919	0.708718
	2.53	0.568		2.52919	0.785087
	2.54	0.217		2.53919	1.00586
	2.55	0.533		2.54918	0.701467
	2.56	0.604		2.55918	0.946422
	2.57	0.539		2.56918	0.93983
	2.58	0.518		2.57917	0.884924
	2.59	0.737		2.58917	0.884906
	2.6	0.695		2.59917	0.650623
	2.61	0.565		2.60916	1.05108
	2.62	1.08		2.61916	0.32507
	2.63	0.488		2.62916	0.854071
	2.64	0.62		2.63916	0.4681
	2.65	0.604		2.64915	0.814381
	2.66	0.517		2.65915	0.744614
	2.67	0.254		2.66915	0.572408
	2.68	0.537		2.67914	0.71265
	2.69	0.614		2.68914	0.810332
	2.7	0.0937		2.69914	0.885449
	2.71	0.156		2.70913	0.917686
	2.72	0.589		2.71913	0.461354
	2.73	0.809		2.72913	0.641734
	2.74	0.914		2.73912	0.412473
	2.75	0.508		2.74912	0.560097
	2.76	0.225		2.75912	1.07411
	2.77	0.787		2.76911	0.625415
	2.78	0.804		2.77911	0.513943
	2.79	0.55		2.78911	0.754828
	2.8	0.651		2.7991	0.666983
	2.81	0.454		2.8091	0.527736
	2.82	0.845		2.8191	0.62884
	2.83	0.953		2.82909	0.512134
	2.84	0.785		2.83909	0.877327
	2.85	0.819		2.84909	0.718678
	2.86	0.633		2.85908	0.765473
	2.87	1.1		2.86908	0.52212
	2.88	0.772		2.87908	1.07226
	2.89	0.519		2.88908	0.911591
	2.9	0.744		2.89907	0.446159
	2.91	0.67		2.90907	0.691816
	2.92	0.741		2.91907	0.525532
	2.93	0.445		2.92906	0.659648
	2.94	0.63		2.93906	0.520797
	2.95	0.293		2.94906	0.691865
	2.96	0.692		2.95905	0.735192
	2.97	0.472		2.96905	0.744167
	2.98	0.268		2.97905	0.58499
	2.99	0.728		2.98904	0.775717
	3	0.324		2.99904	0.971264
	3.01	0.741		3.00904	0.535222
	3.02	0.552		3.01903	0.39699
	3.03	0.474		3.02903	0.668657
	3.04	0.0656		3.03903	1.47789
	3.05	0.684		3.04902	0.838393
	3.06	0.413		3.05902	0.747326
	3.07	0.227		3.06902	0.987157
	3.08	0.752		3.07901	0.674872
	3.09	0.487		3.08901	1.10703
	3.1	0.588		3.09901	0.457411
	3.11	0.572		3.109	0.714215
	3.12	0.542		3.119	0.568219
	3.13	0.477		3.129	0.76547
	3.14	0.724		3.139	0.773358
	3.15	0.523		3.14899	1.04247
	3.16	0.72		3.15899	0.660965
	3.17	0.576		3.16899	0.780292
	3.18	0.388		3.17898	1.06044
	3.19	0.895		3.18898	0.42672
	3.2	0.712		3.19898	0.376692
	3.21	0.626		3.20897	0.771484
	3.22	0.502		3.21897	0.712192
	3.23	0.362		3.22897	0.871466
	3.24	0.716		3.23896	0.668537
	3.25	0.675		3.24896	0.646027
	3.26	0.214		3.25896	1.05819
	3.27	0.826		3.26895	0.777966
	3.28	0.339		3.27895	0.856988
	3.29	0.784		3.28895	0.495474
	3.3	0.882		3.29894	0.568186
	3.31	0.925		3.30894	0.486582
	3.32	0.942		3.31894	0.678139
	3.33	0.747		3.32893	0.736244
	3.34	0.484		3.33893	0.843965
	3.35	0.871		3.34893	0.738075
	3.36	0.766		3.35892	0.642249
	3.37	0.407		3.36892	0.653958
	3.38	0.446		3.37892	1.045
	3.39	0.392		3.38892	0.780859
	3.4	0.62		3.39891	0.439972
	3.41	0.453		3.40891	0.833827
	3.42	0.623		3.41891	0.665875
	3.43	0.694		3.4289	0.404573
	3.44	0.735		3.4389	0.618283
	3.45	0.435		3.4489	0.760934
	3.46	0.281		3.45889	0.51997
	3.47	0.678		3.46889	0.76895
	3.48	0.73		3.47889	0.570732
	3.49	0.559		3.48888	0.895414
	3.5	0.612		3.49888	0.984482
	3.51	0.502		3.50888	0.540477
	3.52	0.407		3.51887	0.905275
	3.53	0.695		3.52887	0.853876
	3.54	0.522		3.53887	0.673395
	3.55	0.351		3.54886	0.614154
	3.56	0.52		3.55886	0.491294
	3.57	0.509		3.56886	0.80765
	3.58	0.887		3.57885	0.858198
	3.59	0.164		3.58885	0.761238
	3.6	0.547		3.59885	0.773181
	3.61	0.689		3.60884	0.526503
	3.62	0.908		3.61884	0.584109
	3.63	0.622		3.62884	0.634407
	3.64	0.632		3.63884	0.772764
	3.65	0.858		3.64883	0.665247
	3.66	0.662		3.65883	0.794821
	3.67	0.839		3.66883	0.680409
	3.68	0.575		3.67882	0.690048
	3.69	0.836		3.68882	0.226521
	3.7	0.651		3.69882	0.872058
	3.71	0.548		3.70881	0.882464
	3.72	0.697		3.71881	0.60473
	3.73	0.881		3.72881	0.389407
	3.74	0.841		3.7388	0.57436
	3.75	0.754		3.7488	0.674143
	3.76	0.485		3.7588	0.757103
	3.77	0.791		3.76879	0.61937
	3.78	0.67		3.77879	0.95213
	3.79	0.64		3.78879	1.09566
	3.8	0.841		3.79878	0.685406
	3.81	0.906		3.80878	0.550542
	3.82	0.879		3.81878	0.403186
	3.83	0.499		3.82877	0.798056
	3.84	0.802		3.83877	0.600659
	3.85	0.837		3.84877	0.578033
	3.86	0.51		3.85876	0.526453
	3.87	0.522		3.86876	0.773555
	3.88	0.534		3.87876	0.810669
	3.89	0.505		3.88876	1.06388
	3.9	0.75		3.89875	0.533203
	3.91	0.712		3.90875	0.82813
	3.92	0.516		3.91875	0.744259
	3.93	0.527		3.92874	0.849178
	3.94	0.621		3.93874	0.925208
	3.95	1.2		3.94874	0.194819
	3.96	0.761		3.95873	0.599662
	3.97	0.75		3.96873	0.674763
	3.98	0.712		3.97873	0.474573
	3.99	0.322		3.98872	0.407317
	4	0.813		3.99872	0.699546
	4.01	1.02		4.00872	0.595214
	4.02	0.575		4.01871	0.693983
	4.03	0.633		4.02871	0.572952
	4.04	0.494		4.03871	0.722705
	4.05	0.403		4.0487	1.04606
	4.06	0.476		4.0587	0.741286
	4.07	0.843		4.0687	0.588969
	4.08	0.767		4.07869	0.550912
	4.09	0.521		4.08869	0.779879
	4.1	0.591		4.09869	0.888656
	4.11	0.553		4.10868	0.952167
	4.12	0.998		4.11868	0.643287
	4.13	0.666		4.12868	0.735566
	4.14	0.699		4.13868	0.626021
	4.15	0.0791		4.14867	1.20771
	4.16	0.635		4.15867	0.720784
	4.17	0.659		4.16867	0.719184
	4.18	0.685		4.17866	0.721942
	4.19	0.833		4.18866	0.953117
	4.2	0.426		4.19866	0.560649
	4.21	0.772		4.20865	0.725197
	4.22	0.666		4.21865	0.959022
	4.23	0.546		4.22865	0.727657
	4.24	0.603		4.23864	0.553165
	4.25	0.943		4.24864	0.872291
	4.26	0.759		4.25864	0.663138
	4.27	0.512		4.26863	0.90346
	4.28	0.807		4.27863	0.599447
	4.29	0.559		4.28863	0.624318
	4.3	0.638		4.29862	0.745171
	4.31	0.775		4.30862	0.66674
	4.32	0.326		4.31862	0.569206
	4.33	0.642		4.32861	0.938724
	4.34	0.731		4.33861	0.842462
	4.35	0.667		4.34861	0.958901
	4.36	0.58		4.3586	0.917508
	4.37	0.869		4.3686	0.612711
	4.38	0.614		4.3786	0.589839
	4.39	0.612		4.3886	0.677489
	4.4	0.466		4.39859	0.640148
	4.41	1.04		4.40859	0.610349
	4.42	0.699		4.41859	0.582445
	4.43	0.643		4.42858	0.529408
	4.44	0.559		4.43858	0.631376
	4.45	0.733		4.44858	0.441279
	4.46	1.06		4.45857	0.545071
	4.47	0.548		4.46857	0.63142
	4.48	0.466		4.47857	0.908863
	4.49	0.474		4.48856	0.853832
	4.5	0.653		4.49856	0.699379
	4.51	1.04		4.50856	0.563699
	4.52	0.696		4.51855	0.517105
	4.53	0.498		4.52855	0.937114
	4.54	0.656		4.53855	0.720603
	4.55	0.81		4.54854	0.915144
	4.56	0.59		4.55854	0.870655
	4.57	0.697		4.56854	0.665985
	4.58	0.524		4.57853	0.749378
	4.59	0.752		4.58853	0.350329
	4.6	0.636		4.59853	0.75481
	4.61	0.654		4.60852	0.517567
	4.62	0.938		4.61852	0.666546
	4.63	0.501		4.62852	0.551829
	4.64	0.471		4.63852	0.824354
	4.65	0.798		4.64851	0.82662
	4.66	0.771		4.65851	0.782778
	4.67	0.412		4.66851	0.7041
	4.68	0.61		4.6785	0.525098
	4.69	0.661		4.6885	0.831951
	4.7	0.692		4.6985	0.59518
	4.71	0.342		4.70849	0.931446
	4.72	0.651		4.71849	1.00884
	4.73	1.15		4.72849	0.402606
	4.74	0.815		4.73848	0.763419
	4.75	0.65		4.74848	0.692548
	4.76	0.393		4.75848	0.931363
	4.77	0.413		4.76847	0.880485
	4.78	0.63		4.77847	0.787378
	4.79	0.626		4.78847	1.08421
	4.8	0.706		4.79846	0.875085
	4.81	0.615		4.80846	0.729904
	4.82	0.602		4.81846	0.694647
	4.83	0.67		4.82845	0.836758
	4.84	0.603		4.83845	0.919609
	4.85	0.574		4.84845	0.439748
	4.86	0.587		4.85844	0.796835
	4.87	0.286		4.86844	0.932519
	4.88	0.606		4.87844	0.704588
	4.89	0.771		4.88844	0.561359
	4.9	0.55		4.89843	0.559686
	4.91	0.537		4.90843	0.831002
	4.92	0.903		4.91843	0.595337
	4.93	0.741		4.92842	0.776519
	4.94	0.814		4.93842	0.450251
	4.95	0.238		4.94842	1.30317
	4.96	0.911		4.95841	0.78933
	4.97	0.574		4.96841	1.34882
	4.98	0.736		4.97841	0.476617
	4.99	0.836		4.9884	0.705296
	5	0.437		4.9984	0.746835
	5.01	0.638		5.0084	0.677103
	5.02	0.582		5.01839	0.758745
	5.03	0.631		5.02839	0.484608
	5.04	0.433		5.03839	0.796201
	5.05	0.7		5.04838	0.90118
	5.06	0.234		5.05838	0.678789
	5.07	0.371		5.06838	0.785106
	5.08	0.828		5.07837	0.766205
	5.09	0.27		5.08837	0.919322
	5.1	0.697		5.09837	0.668588
	5.11	0.721		5.10836	0.692157
	5.12	0.696		5.11836	0.452533
	5.13	1		5.12836	0.875857
	5.14	0.74		5.13836	0.97475
	5.15	0.365		5.14835	0.379354
	5.16	0.67		5.15835	0.461813
	5.17	0.904		5.16835	0.446672
	5.18	0.494		5.17834	0.928709
	5.19	0.106		5.18834	1.26571
	5.2	0.795		5.19834	1.00807
	5.21	0.495		5.20833	0.518658
	5.22	0.441		5.21833	0.865527
	5.23	1.04		5.22833	0.280737
	5.24	0.546		5.23832	0.693456
	5.25	0.372		5.24832	0.748778
	5.26	0.586		5.25832	0.794663
	5.27	0.479		5.26831	0.867721
	5.28	0.843		5.27831	0.4359
	5.29	0.801		5.28831	0.990354
	5.3	0.923		5.2983	1.14085
	5.31	0.716		5.3083	0.750199
	5.32	0.72		5.3183	0.950468
	5.33	0.459		5.32829	1.08621
	5.34	0.696		5.33829	0.858103
	5.35	0.0797		5.34829	0.968783
	5.36	0.495		5.35828	0.86623
	5.37	0.747		5.36828	0.322314
	5.38	0.353		5.37828	0.916599
	5.39	0.923		5.38828	0.670555
	5.4	0.411		5.39827	0.934242
	5.41	0.701		5.40827	0.712317
	5.42	0.776		5.41827	0.432053
	5.43	0.714		5.42826	0.832433
	5.44	0.787		5.43826	0.825508
	5.45	0.887		5.44826	0.583238
	5.46	0.638		5.45825	0.909527
	5.47	0.491		5.46825	0.7484
	5.48	0.838		5.47825	0.967363
	5.49	0.585		5.48824	0.712805
	5.5	0.499		5.49824	0.877473
	5.51	0.982		5.50824	0.901384
	5.52	0.812		5.51823	1.02104
	5.53	0.196		5.52823	0.727356
	5.54	0.705		5.53823	0.825924
	5.55	0.836		5.54822	0.781821
	5.56	0.276		5.55822	1.16116
	5.57	-0.0388		5.56822	1.4365
	5.58	0.105		5.57821	1.41671
	5.59	-0.0253		5.58821	1.48624
	5.6	0.414		5.59821	1.29504
	5.61	0.463		5.6082	1.34062
	5.62	0.359		5.6182	1.47749
	5.63	0.12		5.6282	1.22651
	5.64	0.133		5.6382	1.73384
	5.65	0.654		5.64819	1.37091
	5.66	0.476		5.65819	1.57762
	5.67	0.585		5.66819	1.33902
	5.68	0.648		5.67818	1.28059
	5.69	0.365		5.68818	1.5273
	5.7	0.642		5.69818	1.62191
	5.71	0.66		5.70817	1.58668
	5.72	0.425		5.71817	1.71665
	5.73	0.692		5.72817	1.73098
	5.74	0.0823		5.73816	1.87362
	5.75	0.776		5.74816	1.68013
	5.76	0.387		5.75816	2.10031
	5.77	0.427		5.76815	2.02598
	5.78	0.68		5.77815	1.79532
	5.79	0.754		5.78815	1.88404
	5.8	0.622		5.79814	1.8234
	5.81	0.181		5.80814	2.12552
	5.82	0.696		5.81814	1.86952
	5.83	0.268		5.82813	1.85244
	5.84	0.2		5.83813	2.1842
	5.85	0.484		5.84813	1.95893
	5.86	0.432		5.85812	2.09166
	5.87	0.502		5.86812	2.09731
	5.88	0.552		5.87812	2.40988
	5.89	0.379		5.88812	2.1449
	5.9	0.444		5.89811	2.20242
	5.91	0.312		5.90811	2.42077
	5.92	0.335		5.91811	2.45533
	5.93	0.279		5.9281	2.24645
	5.94	0.441		5.9381	2.02311
	5.95	0.289		5.9481	2.65072
	5.96	0.291		5.95809	2.22615
	5.97	0.413		5.96809	2.33648
	5.98	0.492		5.97809	2.34852
	5.99	0.608		5.98808	2.21322
	6	0.264		5.99808	2.30374
	6.01	0.0873		6.00808	2.47588
	6.02	0.276		6.01807	2.60304
	6.03	0.162		6.02807	2.48751
	6.04	0.26		6.03807	2.58
	6.05	0.382		6.04806	2.85242
	6.06	0.522		6.05806	2.77008
	6.07	0.344		6.06806	2.31845
	6.08	0.334		6.07805	2.85896
	6.09	0.196		6.08805	2.75433
	6.1	0.195		6.09805	2.76189
	6.11	0.339		6.10804	2.63404
	6.12	0.326		6.11804	2.76132
	6.13	-0.0368		6.12804	3.10783
	6.14	0.0813		6.13804	2.87311
	6.15	0.0198		6.14803	2.87711
	6.16	0.355		6.15803	2.93594
	6.17	0.09		6.16803	2.73744
	6.18	0.084		6.17802	2.88697
	6.19	-0.015		6.18802	2.83992
	6.2	0.245		6.19802	3.54361
	6.21	0.0849		6.20801	3.08931
	6.22	-0.0419		6.21801	3.31538
	6.23	-0.0259		6.22801	3.43683
	6.24	-0.0069		6.238	3.00232
	6.25	0.163		6.248	3.14036
	6.26	-0.0324		6.258	3.2854
	6.27	-0.0363		6.26799	3.38376
	6.28	0.0273		6.27799	2.8241
	6.29	-0.198		6.28799	3.2721
	6.3	-0.312		6.29798	3.46818
	6.31	0.224		6.30798	3.07298
	6.32	-0.0875		6.31798	3.48402
	6.33	0.00718		6.32797	3.71403
	6.34	-0.102		6.33797	3.39602
	6.35	-0.292		6.34797	3.69126
	6.36	-0.0405		6.35796	3.59314
	6.37	-0.375		6.36796	3.64785
	6.38	-0.454		6.37796	3.5589
	6.39	-0.263		6.38796	3.99261
	6.4	-0.132		6.39795	3.5363
	6.41	-0.17		6.40795	3.9364
	6.42	-0.0453		6.41795	3.97872
	6.43	-0.794		6.42794	4.01464
	6.44	-0.519		6.43794	3.738
	6.45	-0.413		6.44794	3.94975
	6.46	-0.307		6.45793	3.91125
	6.47	-0.763		6.46793	3.95579
	6.48	-0.468		6.47793	4.16105
	6.49	-0.476		6.48792	3.78987
	6.5	-0.709		6.49792	4.06362
	6.51	-0.619		6.50792	3.9368
	6.52	-0.819		6.51791	4.24867
	6.53	-0.622		6.52791	4.20853
	6.54	-0.622		6.53791	4.13498
	6.55	-0.687		6.5479	4.08846
	6.56	-0.723		6.5579	4.08371
	6.57	-1.15		6.5679	4.70195
	6.58	-0.811		6.57789	4.43267
	6.59	-1.08		6.58789	4.25313
	6.6	-0.499		6.59789	3.63527
	6.61	-0.653		6.60788	4.49793
	6.62	-0.908		6.61788	4.34972
	6.63	-0.933		6.62788	4.27117
	6.64	-0.888		6.63788	4.50816
	6.65	-0.726		6.64787	4.24029
	6.66	-1.24		6.65787	4.62767
	6.67	-1.14		6.66787	4.34596
	6.68	-0.793		6.67786	4.291
	6.69	-1.11		6.68786	4.49943
	6.7	-1.04		6.69786	4.51998
	6.71	-1.03		6.70785	4.33574
	6.72	-0.928		6.71785	4.49545
	6.73	-1.37		6.72785	4.87744
	6.74	-1.04		6.73784	4.48308
	6.75	-1.42		6.74784	4.61754
	6.76	-1.16		6.75784	4.65465
	6.77	-1.35		6.76783	4.54192
	6.78	-1.13		6.77783	4.66084
	6.79	-1.02		6.78783	4.53941
	6.8	-1.46		6.79782	4.65697
	6.81	-1.22		6.80782	4.56957
	6.82	-1.07		6.81782	4.46702
	6.83	-1.01		6.82781	4.42982
	6.84	-1.05		6.83781	4.66125
	6.85	-1.52		6.84781	5.08121
	6.86	-1.42		6.8578	5.00258
	6.87	-1.12		6.8678	4.95992
	6.88	-1.34		6.8778	4.80115
	6.89	-1.46		6.8878	4.95863
	6.9	-1.47		6.89779	4.68667
	6.91	-1.08		6.90779	4.67768
	6.92	-0.925		6.91779	4.81672
	6.93	-1.33		6.92778	4.60444
	6.94	-1.45		6.93778	4.7828
	6.95	-1.33		6.94778	4.93877
	6.96	-1		6.95777	4.64309
	6.97	-1.21		6.96777	4.6971
	6.98	-1.25		6.97777	4.81708
	6.99	-1.19		6.98776	4.83322
	7	-1.33		6.99776	4.97916
	7.01	-0.682		7.00776	4.56691
	7.02	-1.62		7.01775	4.69418
	7.03	-1.52		7.02775	5.04687
	7.04	-1.41		7.03775	4.66595
	7.05	-1.7		7.04774	5.34073
	7.06	-1.56		7.05774	4.99608
	7.07	-1.27		7.06774	4.83713
	7.08	-1.29		7.07773	4.59693
	7.09	-1.63		7.08773	4.9607
	7.1	-1.75		7.09773	5.27449
	7.11	-1.3		7.10772	4.54987
	7.12	-1.4		7.11772	4.88297
	7.13	-1.53		7.12772	4.76509
	7.14	-1.43		7.13772	4.809
	7.15	-1.29		7.14771	4.87632
	7.16	-1.59		7.15771	4.99286
	7.17	-1.25		7.16771	5.01058
	7.18	-1.23		7.1777	4.9181
	7.19	-1.56		7.1877	5.00783
	7.2	-1.08		7.1977	4.635
	7.21	-1.28		7.20769	4.44798
	7.22	-1.37		7.21769	4.81369
	7.23	-1.4		7.22769	4.70039
	7.24	-1.46		7.23768	4.72033
	7.25	-1.52		7.24768	4.83375
	7.26	-1.47		7.25768	5.28222
	7.27	-1.17		7.26767	4.57659
	7.28	-1.12		7.27767	4.74028
	7.29	-1.4		7.28767	4.78753
	7.3	-1.38		7.29766	4.79011
	7.31	-1.4		7.30766	5.0462
	7.32	-1.44		7.31766	4.69771
	7.33	-1.31		7.32765	4.9351
	7.34	-1.74		7.33765	5.23655
	7.35	-1.21		7.34765	4.98497
	7.36	-1.55		7.35764	4.90035
	7.37	-1.64		7.36764	4.72154
	7.38	-1.52		7.37764	4.69469
	7.39	-1.4		7.38764	4.84363
	7.4	-1.58		7.39763	5.18273
	7.41	-1.44		7.40763	4.56507
	7.42	-1.63		7.41763	5.04403
	7.43	-1.28		7.42762	5.04508
	7.44	-1.3		7.43762	5.066
	7.45	-1.32		7.44762	4.5519
	7.46	-1.38		7.45761	5.18168
	7.47	-1.1		7.46761	4.89577
	7.48	-1.51		7.47761	4.65957
	7.49	-1.47		7.4876	5.08603
	7.5	-1.61		7.4976	4.66296
	7.51	-1.32		7.5076	4.85478
	7.52	-1.29		7.51759	4.80354
	7.53	-1.23		7.52759	4.6517
	7.54	-1.08		7.53759	4.75862
	7.55	-1.66		7.54758	4.94803
	7.56	-1.5		7.55758	4.648
	7.57	-1.52		7.56758	4.64265
	7.58	-1.43		7.57757	4.66662
	7.59	-1.23		7.58757	5.03139
	7.6	-1.55		7.59757	4.93332
	7.61	-1.62		7.60756	4.96184
	7.62	-1.64		7.61756	4.99148
	7.63	-1.74		7.62756	4.80919
	7.64	-1.21		7.63756	4.7973
	7.65	-1.28		7.64755	4.60488
	7.66	-1.66		7.65755	5.00506
	7.67	-1.28		7.66755	4.81175
	7.68	-1.42		7.67754	4.83048
	7.69	-1.66		7.68754	4.98334
	7.7	-1.67		7.69754	4.81064
	7.71	-1.57		7.70753	5.03669
	7.72	-1.61		7.71753	4.74417
	7.73	-1.31		7.72753	4.87394
	7.74	-1.56		7.73752	4.94676
	7.75	-1.62		7.74752	4.95127
	7.76	-1.39		7.75752	4.98558
	7.77	-1.52		7.76751	4.8487
	7.78	-1.14		7.77751	4.51591
	7.79	-1.52		7.78751	4.82343
	7.8	-1.51		7.7975	4.77645
	7.81	-1.38		7.8075	4.91086
	7.82	-1.53		7.8175	4.78581
	7.83	-1.27		7.82749	4.74648
	7.84	-1.23		7.83749	4.8699
	7.85	-1.49		7.84749	5.29255
	7.86	-1.46		7.85748	4.80139
	7.87	-1.48		7.86748	5.02596
	7.88	-1.47		7.87748	4.83651
	7.89	-1.37		7.88748	5.03959
	7.9	-1.48		7.89747	4.98182
	7.91	-1.38		7.90747	4.87434
	7.92	-1.45		7.91747	4.8154
	7.93	-1.42		7.92746	4.95017
	7.94	-1.2		7.93746	4.99405
	7.95	-1.61		7.94746	4.9987
	7.96	-1.24		7.95745	4.80177
	7.97	-1.6		7.96745	4.92251
	7.98	-1.19		7.97745	4.70176
	7.99	-1.68		7.98744	5.06553
	8	-1.31		7.99744	4.87097
	8.01	-1.29		8.00744	4.9005
	8.02	-1.5		8.01743	4.90852
	8.03	-1.67		8.02743	4.78406
	8.04	-1.18		8.03743	4.83718
	8.05	-1.48		8.04742	5.05033
	8.06	-1.3		8.05742	4.64961
	8.07	-1.38		8.06742	4.77069
	8.08	-1.49		8.07741	4.97944
	8.09	-1.59		8.08741	4.71858
	8.1	-1.59		8.09741	4.85767
	8.11	-1.36		8.1074	4.73297
	8.12	-1.77		8.1174	5.05751
	8.13	-1.5		8.1274	4.87668
	8.14	-1.34		8.1374	4.86166
	8.15	-1.67		8.14739	4.89501
	8.16	-1.47		8.15739	4.97175
	8.17	-1.42		8.16739	5.07228
	8.18	-1.06		8.17738	4.95133
	8.19	-1.3		8.18738	4.47088
	8.2	-1.11		8.19738	4.73741
	8.21	-1.29		8.20737	5.06245
	8.22	-1.42		8.21737	4.86584
	8.23	-1.24		8.22737	4.86083
	8.24	-1.21		8.23736	4.79641
	8.25	-1.36		8.24736	5.26986
	8.26	-1.7		8.25736	4.91511
	8.27	-1.55		8.26735	4.71469
	8.28	-1.53		8.27735	4.91895
	8.29	-1.57		8.28735	4.91792
	8.3	-1.41		8.29734	4.85636
	8.31	-1.37		8.30734	5.07852
	8.32	-1.43		8.31734	4.80995
	8.33	-1.57		8.32733	5.13292
	8.34	-1.5		8.33733	4.94262
	8.35	-1.55		8.34733	5.02789
	8.36	-1.48		8.35732	4.89467
	8.37	-1.29		8.36732	4.64702
	8.38	-1.55		8.37732	4.90101
	8.39	-1.19		8.38732	4.83301
	8.4	-1.55		8.39731	4.75016
	8.41	-1.31		8.40731	4.7311
	8.42	-1.61		8.41731	5.06345
	8.43	-1.28		8.4273	4.78709
	8.44	-1.58		8.4373	4.7995
	8.45	-1.56		8.4473	4.62415
	8.46	-1.43		8.45729	4.8401
	8.47	-0.915		8.46729	4.55957
	8.48	-1.26		8.47729	4.61701
	8.49	-1.35		8.48728	4.96474
	8.5	-1.4		8.49728	5.30011
	8.51	-1.34		8.50728	4.91259
	8.52	-1.37		8.51727	5.06959
	8.53	-1.57		8.52727	4.86379
	8.54	-1.39		8.53727	4.84471
	8.55	-1.71		8.54726	4.90679
	8.56	-1.28		8.55726	4.92217
	8.57	-1.33		8.56726	5.05647
	8.58	-1.61		8.57725	4.95586
	8.59	-1.38		8.58725	4.73308
	8.6	-1.48		8.59725	4.81913
	8.61	-1.15		8.60724	4.88953
	8.62	-1.85		8.61724	5.1795
	8.63	-1.37		8.62724	4.79253
	8.64	-1.98		8.63724	5.0834
	8.65	-1.4		8.64723	4.87101
	8.66	-1.14		8.65723	4.89699
	8.67	-1.23		8.66723	4.83437
	8.68	-1.74		8.67722	4.95897
	8.69	-1.26		8.68722	4.81677
	8.7	-1.35		8.69722	4.66228
	8.71	-1.21		8.70721	4.84625
	8.72	-1.44		8.71721	4.84842
	8.73	-1.17		8.72721	4.49654
	8.74	-1.49		8.7372	5.02538
	8.75	-1.5		8.7472	4.95973
	8.76	-1.42		8.7572	4.77765
	8.77	-1.11		8.76719	4.76423
	8.78	-1.22		8.77719	4.45056
	8.79	-1.32		8.78719	5.00297
	8.8	-1.44		8.79718	4.87165
	8.81	-1.43		8.80718	5.13691
	8.82	-1.59		8.81718	4.93229
	8.83	-1.58		8.82717	5.18678
	8.84	-1.19		8.83717	4.70699
	8.85	-1.23		8.84717	4.80839
	8.86	-1.6		8.85716	4.76638
	8.87	-1.43		8.86716	4.96112
	8.88	-1.42		8.87716	5.08602
	8.89	-1.47		8.88716	4.86536
	8.9	-1.39		8.89715	5.06066
	8.91	-1.62		8.90715	4.91048
	8.92	-1.02		8.91715	4.77863
	8.93	-1.7		8.92714	4.88347
	8.94	-1.59		8.93714	4.89246
	8.95	-1.79		8.94714	4.88846
	8.96	-1.33		8.95713	4.80081
	8.97	-1.21		8.96713	4.87372
	8.98	-1.22		8.97713	4.65541
	8.99	-1.55		8.98712	5.07698
	9	-1.51		8.99712	5.18507
	9.01	-1.6		9.00712	4.63629
	9.02	-1.36		9.01711	4.88297
	9.03	-1.13		9.02711	4.79348
	9.04	-1.23		9.03711	4.70417
	9.05	-0.926		9.0471	4.64352
	9.06	-1.27		9.0571	4.95258
	9.07	-1.64		9.0671	4.91984
	9.08	-1.17		9.07709	4.76689
	9.09	-0.907		9.08709	4.73848
	9.1	-1.63		9.09709	4.88746
	9.11	-1.29		9.10708	4.72098
	9.12	-1.19		9.11708	4.88902
	9.13	-1.39		9.12708	4.94417
	9.14	-1.34		9.13708	4.89153
	9.15	-1.14		9.14707	4.53871
	9.16	-1.24		9.15707	5.11819
	9.17	-1.52		9.16707	5.17739
	9.18	-1.49		9.17706	4.70363
	9.19	-1.6		9.18706	4.81475
	9.2	-1.14		9.19706	4.87216
	9.21	-1.3		9.20705	4.9147
	9.22	-1.26		9.21705	4.97905
	9.23	-1.68		9.22705	5.00454
	9.24	-1.36		9.23704	4.87388
	9.25	-1.29		9.24704	4.86032
	9.26	-1.32		9.25704	4.72664
	9.27	-1.25		9.26703	5.09745
	9.28	-1.23		9.27703	5.03755
	9.29	-1.7		9.28703	4.93845
	9.3	-1.45		9.29702	4.91128
	9.31	-1.43		9.30702	4.92621
	9.32	-0.983		9.31702	4.80424
	9.33	-1.14		9.32701	5.12993
	9.34	-1.19		9.33701	4.89829
	9.35	-1.27		9.34701	4.66706
	9.36	-1.13		9.357	5.04467
	9.37	-1.32		9.367	4.77357
	9.38	-1.54		9.377	4.97908
	9.39	-1.41		9.387	4.67496
	9.4	-1.14		9.39699	4.77594
	9.41	-1.28		9.40699	4.77027
	9.42	-1.34		9.41699	4.89953
	9.43	-1.33		9.42698	4.78354
	9.44	-1.31		9.43698	5.09527
	9.45	-1.55		9.44698	5.09872
	9.46	-1.07		9.45697	4.83115
	9.47	-1.61		9.46697	4.90794
	9.48	-1.45		9.47697	4.96145
	9.49	-1.49		9.48696	5.19791
	9.5	-1.03		9.49696	4.86651
	9.51	-1.47		9.50696	4.60348
	9.52	-1.15		9.51695	5.04205
	9.53	-1.52		9.52695	4.99367
	9.54	-1.26		9.53695	4.60696
	9.55	-1.52		9.54694	4.90043
	9.56	-1.33		9.55694	4.8363
	9.57	-1.34		9.56694	4.84019
	9.58	-1.33		9.57693	4.74227
	9.59	-1.39		9.58693	4.95032
	9.6	-1.31		9.59693	4.62418
	9.61	-1.22		9.60692	4.86672
	9.62	-1.67		9.61692	4.70172
	9.63	-0.976		9.62692	4.41153
	9.64	-1.29		9.63692	4.73829
	9.65	-1.32		9.64691	4.74576
	9.66	-1.41		9.65691	5.02508
	9.67	-1.34		9.66691	4.71655
	9.68	-1.81		9.6769	5.06371
	9.69	-1.66		9.6869	5.03265
	9.7	-1.47		9.6969	4.91418
	9.71	-1.46		9.70689	5.15431
	9.72	-1.47		9.71689	4.99866
	9.73	-1.33		9.72689	4.94722
	9.74	-1.55		9.73688	4.82042
	9.75	-1.49		9.74688	4.95685
	9.76	-1.62		9.75688	4.93387
	9.77	-1.55		9.76687	4.99876
	9.78	-1.44		9.77687	5.27304
	9.79	-1.59		9.78687	5.02429
	9.8	-1.28		9.79686	5.00758
	9.81	-1.36		9.80686	4.85721
	9.82	-1.36		9.81686	4.53401
	9.83	-1.27		9.82685	4.66043
	9.84	-1.64		9.83685	5.17949
	9.85	-1.25		9.84685	5.00343
	9.86	-1.33		9.85684	5.0077
	9.87	-1.32		9.86684	4.77485
	9.88	-1.35		9.87684	4.7626
	9.89	-1.02		9.88684	4.62121
	9.9	-1.18		9.89683	4.71075
	9.91	-1.52		9.90683	4.66953
	9.92	-1.58		9.91683	5.01565
	9.93	-1.16		9.92682	4.92425
	9.94	-1.34		9.93682	5.11322
	9.95	-1.48		9.94682	5.27706
	9.96	-1.33		9.95681	5.0098
	9.97	-1.21		9.96681	5.11006
	9.98	-1.45		9.97681	4.80092
	9.99	-1.16		9.9868	4.79454
	10	-1.3		9.9968	5.00031
	10	-1.3		10.0068	4.72415
	10	-1.23		10.0168	4.97672
	10	-1.18		10.0268	4.61445
	10	-1.32		10.0368	4.46279
	10	-1.5		10.0468	4.46203
	10.1	-1.26		10.0568	4.66797
	10.1	-1.39		10.0668	4.45528
	10.1	-1.31		10.0768	4.66306
	10.1	-1.51		10.0868	4.69895
	10.1	-1.2		10.0968	4.84328
	10.1	-1.46		10.1068	4.94552
	10.1	-1.64		10.1168	5.16286
	10.1	-1.42		10.1268	4.79053
	10.1	-1.33		10.1368	4.769
	10.1	-1.67		10.1468	5.10691
	10.2	-1.56		10.1567	5.08225
	10.2	-1.59		10.1667	4.94171
	10.2	-1.43		10.1767	4.99632
	10.2	-1.37		10.1867	4.90413
	10.2	-1.34		10.1967	4.48709
	10.2	-1.29		10.2067	4.69791
	10.2	-1.26		10.2167	4.77113
	10.2	-1.48		10.2267	4.83448
	10.2	-1.42		10.2367	5.01179
	10.2	-1.51		10.2467	4.86247
	10.3	-1.55		10.2567	4.63851
	10.3	-1.32		10.2667	4.90411
	10.3	-1.45		10.2767	4.9757
	10.3	-1.51		10.2867	4.99343
	10.3	-1.65		10.2967	5.00455
	10.3	-1.45		10.3067	4.91762
	10.3	-1.32		10.3167	4.67992
	10.3	-1.31		10.3267	4.53759
	10.3	-1.15		10.3367	4.88202
	10.3	-1.31		10.3467	4.99213
	10.4	-1.63		10.3567	5.1181
	10.4	-1.38		10.3667	5.01787
	10.4	-1.21		10.3767	5.00781
	10.4	-1.27		10.3867	4.79084
	10.4	-1.45		10.3967	4.76543
	10.4	-1.39		10.4067	4.87833
	10.4	-1.49		10.4167	4.64835
	10.4	-1.23		10.4267	4.67476
	10.4	-1.48		10.4367	4.67556
	10.4	-1.49		10.4467	5.00616
	10.5	-1.41		10.4567	4.81602
	10.5	-1.35		10.4666	5.17557
	10.5	-1.29		10.4766	4.91417
	10.5	-1.57		10.4866	5.01008
	10.5	-1.74		10.4966	4.7618
	10.5	-1.51		10.5066	4.94437
	10.5	-1.6		10.5166	4.98209
	10.5	-1.48		10.5266	5.07115
	10.5	-1.33		10.5366	4.62997
	10.5	-1.49		10.5466	4.90805
	10.6	-1.37		10.5566	4.90326
	10.6	-1.6		10.5666	5.15961
	10.6	-1.82		10.5766	4.90688
	10.6	-1.56		10.5866	4.90534
	10.6	-1.43		10.5966	4.93201
	10.6	-1.49		10.6066	4.72499
	10.6	-1.66		10.6166	4.98348
	10.6	-1.32		10.6266	4.64094
	10.6	-1.41		10.6366	5.17726
	10.6	-1.34		10.6466	4.98457
	10.7	-1.16		10.6566	4.91681
	10.7	-1.43		10.6666	5.11034
	10.7	-1.17		10.6766	4.84325
	10.7	-1.49		10.6866	4.96121
	10.7	-1.15		10.6966	4.61239
	10.7	-1.35		10.7066	4.74893
	10.7	-1.51		10.7166	5.30969
	10.7	-1.32		10.7266	4.97623
	10.7	-1.22		10.7366	4.51459
	10.7	-1.25		10.7466	4.78762
	10.8	-1.5		10.7566	4.68887
	10.8	-1.66		10.7666	4.85179
	10.8	-1.41		10.7766	4.8433
	10.8	-1.26		10.7865	4.65892
	10.8	-1.28		10.7965	4.87828
	10.8	-1.33		10.8065	4.65518
	10.8	-1.21		10.8165	4.9742
	10.8	-1.18		10.8265	5.2729
	10.8	-1.77		10.8365	4.74872
	10.8	-1.28		10.8465	4.76596
	10.9	-1.24		10.8565	4.66941
	10.9	-1.2		10.8665	4.84596
	10.9	-1.69		10.8765	5.01865
	10.9	-1.37		10.8865	4.85008
	10.9	-1.31		10.8965	4.95695
	10.9	-1.25		10.9065	4.71301
	10.9	-1.36		10.9165	4.94668
	10.9	-1.4		10.9265	4.56947
	10.9	-1.1		10.9365	4.87977
	10.9	-1.66		10.9465	5.07996
	11	-1.41		10.9565	4.93221
	11	-1.15		10.9665	4.89513
	11	-1.85		10.9765	4.72487
	11	-1.42		10.9865	4.98567
	11	-1.55		10.9965	4.6763
	11	-1.4		11.0065	4.93512
	11	-1.39		11.0165	4.66722
	11	-1.4		11.0265	4.49644
	11	-1.46		11.0365	4.66865
	11	-1.55		11.0465	4.94263
	11.1	-1.6		11.0565	5.03466
	11.1	-1.46		11.0665	5.03489
	11.1	-1.14		11.0765	4.84088
	11.1	-1.94		11.0865	5.02212
	11.1	-1.49		11.0964	4.94034
	11.1	-1.52		11.1064	4.86197
	11.1	-1.45		11.1164	5.09574
	11.1	-1.53		11.1264	4.93731
	11.1	-1.38		11.1364	4.95733
	11.1	-1.48		11.1464	4.80367
	11.2	-1.53		11.1564	5.09322
	11.2	-1.23		11.1664	4.94259
	11.2	-1.55		11.1764	5.30979
	11.2	-1.12		11.1864	4.75293
	11.2	-1.19		11.1964	4.79964
	11.2	-1.37		11.2064	4.90865
	11.2	-1.51		11.2164	5.07534
	11.2	-1.73		11.2264	4.95003
	11.2	-1.38		11.2364	4.84591
	11.2	-1.68		11.2464	4.82639
	11.3	-1.52		11.2564	4.97847
	11.3	-1.11		11.2664	4.62116
	11.3	-1.31		11.2764	4.97738
	11.3	-1.36		11.2864	4.94322
	11.3	-1.48		11.2964	5.35705
	11.3	-1.25		11.3064	4.78964
	11.3	-1.48		11.3164	4.97011
	11.3	-1.14		11.3264	4.6713
	11.3	-1.21		11.3364	4.42356
	11.3	-1.56		11.3464	5.09556
	11.4	-1.59		11.3564	4.90434
	11.4	-1.38		11.3664	4.83438
	11.4	-1.16		11.3764	4.96312
	11.4	-1.7		11.3864	5.1286
	11.4	-1.67		11.3964	4.74045
	11.4	-1.13		11.4063	4.75829
	11.4	-1.24		11.4163	4.94541
	11.4	-1.38		11.4263	5.18074
	11.4	-1.46		11.4363	5.0148
	11.4	-1.16		11.4463	4.62042
	11.5	-1.15		11.4563	4.59702
	11.5	-1.18		11.4663	4.5125
	11.5	-1.3		11.4763	4.88157
	11.5	-1.21		11.4863	4.87934
	11.5	-1.45		11.4963	5.12788
	11.5	-1.35		11.5063	4.71894
	11.5	-1.48		11.5163	4.93851
	11.5	-1.53		11.5263	5.21979
	11.5	-1.44		11.5363	5.10824
	11.5	-1.21		11.5463	5.11709
	11.6	-1.27		11.5563	4.55806
	11.6	-1.23		11.5663	4.7466
	11.6	-1.13		11.5763	4.59532
	11.6	-1.42		11.5863	4.58813
	11.6	-1.49		11.5963	4.6673
	11.6	-1.27		11.6063	4.87585
	11.6	-1.61		11.6163	5.0399
	11.6	-1.2		11.6263	4.8917
	11.6	-1.46		11.6363	4.70215
	11.6	-1.5		11.6463	4.80385
	11.7	-1.17		11.6563	4.86866
	11.7	-1.26		11.6663	4.92745
	11.7	-1.24		11.6763	4.72532
	11.7	-1.37		11.6863	4.7352
	11.7	-1.44		11.6963	5.24602
	11.7	-1.36		11.7063	4.81419
	11.7	-1.27		11.7162	4.75129
	11.7	-1.37		11.7262	4.8457
	11.7	-1.33		11.7362	5.05405
	11.7	-1.5		11.7462	4.62859
	11.8	-1.16		11.7562	4.61574
	11.8	-1.18		11.7662	4.67808
	11.8	-1.53		11.7762	4.85287
	11.8	-1.56		11.7862	4.98916
	11.8	-1.48		11.7962	4.80228
	11.8	-1.1		11.8062	4.7618
	11.8	-1.56		11.8162	4.88837
	11.8	-1.43		11.8262	4.68415
	11.8	-1.28		11.8362	4.84496
	11.8	-1.66		11.8462	4.9838
	11.9	-1.61		11.8562	4.79622
	11.9	-1.21		11.8662	4.74388
	11.9	-1.22		11.8762	4.87104
	11.9	-1.12		11.8862	4.79173
	11.9	-1.61		11.8962	4.80725
	11.9	-1.03		11.9062	4.87118
	11.9	-1.24		11.9162	5.1047
	11.9	-1.45		11.9262	4.60073
	11.9	-1.13		11.9362	4.50033
	11.9	-1.68		11.9462	4.78101
	12	-1.6		11.9562	4.75766
	12	-1.2		11.9662	4.9983
	12	-1.34		11.9762	4.79488
	12	-1.44		11.9862	4.73477
	12	-1.59		11.9962	4.65248
	12	-1.45		12.0062	4.68076
	12	-1.86		12.0162	5.22399
	12	-1.48		12.0262	5.02149
	12	-1.82		12.0361	4.71568
	12	-1.37		12.0461	4.96295
	12.1	-1.55		12.0561	4.6797
	12.1	-1.24		12.0661	4.94047
	12.1	-1.28		12.0761	4.76037
	12.1	-1.64		12.0861	4.81272
	12.1	-1.29		12.0961	4.88145
	12.1	-1.65		12.1061	4.74695
	12.1	-1.8		12.1161	4.68424
	12.1	-1.35		12.1261	5.05813
	12.1	-1.56		12.1361	5.14158
	12.1	-1.42		12.1461	4.90083
	12.2	-1.02		12.1561	4.67305
	12.2	-1.64		12.1661	4.84009
	12.2	-1.43		12.1761	5.05841
	12.2	-1.24		12.1861	5.02824
	12.2	-1.32		12.1961	4.93584
	12.2	-1.24		12.2061	4.76824
	12.2	-1.28		12.2161	4.84781
	12.2	-1.41		12.2261	4.86037
	12.2	-1.81		12.2361	4.81614
	12.2	-1.56		12.2461	5.08755
	12.3	-1.72		12.2561	4.98825
	12.3	-1.55		12.2661	4.81341
	12.3	-1.3		12.2761	4.77933
	12.3	-1.65		12.2861	5.09642
	12.3	-1.45		12.2961	4.74362
	12.3	-1.48		12.3061	4.85041
	12.3	-1.66		12.3161	4.56554
	12.3	-1.69		12.3261	5.02284
	12.3	-1.16		12.3361	4.90158
	12.3	-1.55		12.346	4.87397
	12.4	-1.31		12.356	4.82661
	12.4	-1.72		12.366	5.10222
	12.4	-1.41		12.376	5.02997
	12.4	-1.62		12.386	5.1234
	12.4	-1.38		12.396	4.7702
	12.4	-1.33		12.406	5.09796
	12.4	-1.34		12.416	5.13196
	12.4	-1.29		12.426	4.91937
	12.4	-1.21		12.436	4.77607
	12.4	-1.28		12.446	4.77368
	12.5	-1.41		12.456	5.10877
	12.5	-1.32		12.466	4.80305
	12.5	-1.23		12.476	4.95643
	12.5	-1.32		12.486	4.87022
	12.5	-1.67		12.496	5.21291
	12.5	-1.48		12.506	4.86223
	12.5	-1.51		12.516	4.84337
	12.5	-1.37		12.526	5.09097
	12.5	-1.63		12.536	4.99657
	12.5	-1.22		12.546	4.90397
	12.6	-1.19		12.556	5.06382
	12.6	-1.76		12.566	4.97993
	12.6	-1.13		12.576	4.68684
	12.6	-1.56		12.586	4.81458
	12.6	-1.33		12.596	4.98971
	12.6	-1.36		12.606	4.75504
	12.6	-1.26		12.616	4.7111
	12.6	-1.64		12.626	4.66098
	12.6	-1.3		12.636	4.91209
	12.6	-1.71		12.646	4.94018
	12.7	-1.19		12.6559	4.61816
	12.7	-1.11		12.6659	4.82092
	12.7	-1.53		12.6759	4.95586
	12.7	-1.5		12.6859	4.84158
	12.7	-1.53		12.6959	4.81866
	12.7	-1.26		12.7059	4.92431
	12.7	-1.39		12.7159	4.97857
	12.7	-1.15		12.7259	4.92704
	12.7	-1.28		12.7359	4.88813
	12.7	-1.23		12.7459	4.5816
	12.8	-1.28		12.7559	4.83686
	12.8	-1.32		12.7659	4.82148
	12.8	-1.33		12.7759	4.74042
	12.8	-1.44		12.7859	4.73169
	12.8	-1.12		12.7959	4.88395
	12.8	-1.36		12.8059	4.93467
	12.8	-1.47		12.8159	4.79938
	12.8	-1.23		12.8259	4.93035
	12.8	-1.35		12.8359	4.96345
	12.8	-1.23		12.8459	4.86788
	12.9	-1.44		12.8559	4.94314
	12.9	-1.41		12.8659	4.52168
	12.9	-1.59		12.8759	4.93191
	12.9	-1.29		12.8859	4.97733
	12.9	-1.38		12.8959	4.92367
	12.9	-1.6		12.9059	4.72553
	12.9	-1.52		12.9159	4.84698
	12.9	-1.42		12.9259	5.0061
	12.9	-1.43		12.9359	4.96403
	12.9	-1.63		12.9459	4.82843
	13	-1.56		12.9559	5.04597
	13	-1.52		12.9658	4.99536
	13	-1.47		12.9758	4.99613
	13	-1.43		12.9858	4.69404
	13	-1.62		12.9958	4.9549
	13	-1.47		13.0058	4.84588
	13	-1.59		13.0158	4.7341
	13	-1.3		13.0258	4.79765
	13	-1.34		13.0358	4.58781
	13	-1.5		13.0458	4.82843
	13.1	-1.47		13.0558	4.91344
	13.1	-1.51		13.0658	4.63694
	13.1	-1.59		13.0758	4.93885
	13.1	-1.34		13.0858	5.04078
	13.1	-1.62		13.0958	4.85061
	13.1	-1.35		13.1058	4.90784
	13.1	-1.53		13.1158	4.72703
	13.1	-1.33		13.1258	4.95868
	13.1	-1.48		13.1358	4.90908
	13.1	-1.7		13.1458	5.08449
	13.2	-1.58		13.1558	4.95547
	13.2	-1.32		13.1658	4.58086
	13.2	-1.35		13.1758	4.7524
	13.2	-1.31		13.1858	5.10172
	13.2	-1.28		13.1958	4.63524
	13.2	-1.16		13.2058	4.60748
	13.2	-1.49		13.2158	4.85928
	13.2	-1.31		13.2258	5.11802
	13.2	-1.46		13.2358	4.98351
	13.2	-1.52		13.2458	4.87067
	13.3	-1.55		13.2558	5.16233
	13.3	-1.54		13.2658	5.25161
	13.3	-1.34		13.2758	4.95622
	13.3	-1.51		13.2857	5.21933
	13.3	-1.86		13.2957	4.97847
	13.3	-1.25		13.3057	4.44569
	13.3	-1.3		13.3157	5.18823
	13.3	-1.38		13.3257	4.89099
	13.3	-1.2		13.3357	5.03502
	13.3	-1.24		13.3457	5.0831
	13.4	-1.17		13.3557	4.88503
	13.4	-1.34		13.3657	4.5921
	13.4	-1.13		13.3757	5.20784
	13.4	-1.46		13.3857	5.09217
	13.4	-1.26		13.3957	4.98437
	13.4	-1.19		13.4057	4.64079
	13.4	-1.27		13.4157	4.76786
	13.4	-1.03		13.4257	4.66228
	13.4	-1.6		13.4357	4.61911
	13.4	-1.58		13.4457	4.71537
	13.5	-1.15		13.4557	4.88596
	13.5	-1.43		13.4657	4.9979
	13.5	-1.28		13.4757	4.8592
	13.5	-1.56		13.4857	4.78539
	13.5	-1.58		13.4957	5.26351
	13.5	-1.49		13.5057	4.96435
	13.5	-1.36		13.5157	4.76198
	13.5	-1.22		13.5257	4.79499
	13.5	-1.37		13.5357	4.43583
	13.5	-1.08		13.5457	4.96199
	13.6	-1.24		13.5557	4.78275
	13.6	-1.27		13.5657	4.82085
	13.6	-1.64		13.5757	4.76007
	13.6	-1.05		13.5857	4.87656
	13.6	-0.897		13.5956	4.59064
	13.6	-1.47		13.6056	4.90994
	13.6	-1.32		13.6156	4.95568
	13.6	-1.76		13.6256	4.9521
	13.6	-1.34		13.6356	4.57807
	13.6	-1.34		13.6456	4.68791
	13.7	-1.38		13.6556	5.08553
	13.7	-1.28		13.6656	4.8962
	13.7	-1.35		13.6756	4.85003
	13.7	-1.07		13.6856	4.67305
	13.7	-1.42		13.6956	5.05641
	13.7	-1.23		13.7056	4.86318
	13.7	-1.38		13.7156	4.91185
	13.7	-1.15		13.7256	4.92722
	13.7	-1.49		13.7356	4.93735
	13.7	-1.37		13.7456	4.70651
	13.8	-1.64		13.7556	4.98216
	13.8	-1.55		13.7656	4.67889
	13.8	-0.971		13.7756	4.59521
	13.8	-1.45		13.7856	4.85554
	13.8	-1.37		13.7956	4.7068
	13.8	-1.45		13.8056	4.83761
	13.8	-1.31		13.8156	4.76375
	13.8	-1.28		13.8256	4.68607
	13.8	-1.41		13.8356	4.776
	13.8	-1.39		13.8456	4.86556
	13.9	-1.56		13.8556	4.87027
	13.9	-1.36		13.8656	5.00961
	13.9	-1.15		13.8756	4.84722
	13.9	-1.72		13.8856	4.86999
	13.9	-1.3		13.8956	5.07404
	13.9	-1.41		13.9055	4.96397
	13.9	-1.59		13.9155	5.21594
	13.9	-1.26		13.9255	4.84541
	13.9	-1.44		13.9355	4.66679
	13.9	-1.4		13.9455	4.69445
	14	-0.998		13.9555	4.55977
	14	-1.43		13.9655	5.02689
	14	-1.57		13.9755	4.82967
	14	-1.62		13.9855	4.9179
	14	-1.43		13.9955	5.21694
	14	-1.42		14.0055	4.40629
	14	-1.56		14.0155	4.94525
	14	-1.5		14.0255	5.20132
	14	-1.6		14.0355	5.09599
	14	-1.58		14.0455	4.77028
	14.1	-1.63		14.0555	4.9517
	14.1	-1.49		14.0655	4.69884
	14.1	-1.44		14.0755	5.14553
	14.1	-1.27		14.0855	4.95842
	14.1	-1.33		14.0955	4.74694
	14.1	-1.31		14.1055	4.80857
	14.1	-1.51		14.1155	4.86158
	14.1	-1.56		14.1255	4.97561
	14.1	-1.35		14.1355	5.0411
	14.1	-1.18		14.1455	4.89498
	14.2	-1.39		14.1555	4.96574
	14.2	-1.48		14.1655	4.59885
	14.2	-1.41		14.1755	4.91988
	14.2	-1.53		14.1855	4.77914
	14.2	-1.24		14.1955	4.67301
	14.2	-1.48		14.2055	4.83282
	14.2	-1.47		14.2154	5.12917
	14.2	-1.76		14.2254	5.14807
	14.2	-1.18		14.2354	4.67144
	14.2	-1.49		14.2454	4.94229
	14.3	-1.63		14.2554	4.77486
	14.3	-1.37		14.2654	4.91852
	14.3	-1.33		14.2754	4.90647
	14.3	-1.14		14.2854	4.70761
	14.3	-1.65		14.2954	4.89075
	14.3	-1.22		14.3054	4.91364
	14.3	-1.44		14.3154	4.81888
	14.3	-1.39		14.3254	4.88824
	14.3	-1.21		14.3354	4.94136
	14.3	-1.57		14.3454	4.89788
	14.4	-1.46		14.3554	4.71266
	14.4	-1.25		14.3654	5.16319
	14.4	-1.25		14.3754	5.01235
	14.4	-1.36		14.3854	5.01018
	14.4	-1.35		14.3954	4.89058
	14.4	-0.85		14.4054	4.59593
	14.4	-1.46		14.4154	4.6373
	14.4	-1.6		14.4254	4.94758
	14.4	-1.34		14.4354	4.8149
	14.4	-1.28		14.4454	4.45818
	14.5	-1.71		14.4554	4.91301
	14.5	-1.17		14.4654	4.90824
	14.5	-1.33		14.4754	4.81161
	14.5	-1.38		14.4854	5.17224
	14.5	-1.72		14.4954	4.88671
	14.5	-1.6		14.5054	4.88594
	14.5	-1.56		14.5154	4.98903
	14.5	-1.04		14.5254	4.79756
	14.5	-1.46		14.5353	4.88801
	14.5	-1.5		14.5453	5.08252
	14.6	-1.17		14.5553	4.94218
	14.6	-1.56		14.5653	4.935
	14.6	-1.4		14.5753	4.97721
	14.6	-1.63		14.5853	5.10786
	14.6	-1.36		14.5953	4.94522
	14.6	-1.5		14.6053	4.81591
	14.6	-1.16		14.6153	4.73505
	14.6	-1.44		14.6253	4.9942
	14.6	-1.15		14.6353	4.87702
	14.6	-1.17		14.6453	4.65224
	14.7	-1.26		14.6553	4.79847
	14.7	-1.5		14.6653	4.95681
	14.7	-1.54		14.6753	4.84662
	14.7	-1.23		14.6853	4.49915
	14.7	-1.57		14.6953	4.97613
	14.7	-1.57		14.7053	4.92062
	14.7	-1.32		14.7153	4.78996
	14.7	-1.39		14.7253	4.79013
	14.7	-1.65		14.7353	4.72784
	14.7	-1.21		14.7453	5.12628
	14.8	-1.37		14.7553	5.01801
	14.8	-1.41		14.7653	4.96901
	14.8	-1.3		14.7753	5.2625
	14.8	-1.64		14.7853	4.71272
	14.8	-1.52		14.7953	4.63449
	14.8	-1.51		14.8053	4.97881
	14.8	-1.78		14.8153	5.15604
	14.8	-1.09		14.8253	4.6325
	14.8	-1.51		14.8353	4.69923
	14.8	-1.66		14.8452	4.70786
	14.9	-1.36		14.8552	5.20199
	14.9	-1.45		14.8652	4.65577
	14.9	-1.48		14.8752	5.14195
	14.9	-1.25		14.8852	4.69129
	14.9	-1.63		14.8952	4.83607
	14.9	-1.37		14.9052	4.88787
	14.9	-1.29		14.9152	4.78839
	14.9	-1.5		14.9252	4.96276
	14.9	-1.52		14.9352	4.83673
	14.9	-1.15		14.9452	4.8801
	15	-1.24		14.9552	4.71685
	15	-1.46		14.9652	4.90777
	15	-1.18		14.9752	4.90837
	15	-1.3		14.9852	4.56338
	15	-1.5		14.9952	4.57189
	15	-1.58		15.0052	4.92147
	15	-1.45		15.0152	4.77042
	15	-1.65		15.0252	5.07538
	15	-1.64		15.0352	4.78885
	15	-1.66		15.0452	5.02795
	15.1	-1.63		15.0552	4.82934
	15.1	-1.67		15.0652	5.03406
	15.1	-1.41		15.0752	4.72055
	15.1	-1.58		15.0852	4.83679
	15.1	-1.97		15.0952	5.11757
	15.1	-1.34		15.1052	5.17108
	15.1	-1.68		15.1152	5.21097
	15.1	-1.78		15.1252	4.56953
	15.1	-1.36		15.1352	4.74835
	15.1	-1.4		15.1452	4.9695
	15.2	-1.15		15.1551	4.78505
	15.2	-1.38		15.1651	4.44014
	15.2	-1.49		15.1751	4.87256
	15.2	-1.59		15.1851	4.95871
	15.2	-1.52		15.1951	4.90628
	15.2	-1.34		15.2051	4.71856
	15.2	-1.3		15.2151	5.03687
	15.2	-1.69		15.2251	5.05026
	15.2	-1.48		15.2351	4.88992
	15.2	-1.09		15.2451	4.67194
	15.3	-1.31		15.2551	4.91496
	15.3	-1.62		15.2651	4.44231
	15.3	-1.18		15.2751	4.60108
	15.3	-1.23		15.2851	4.97998
	15.3	-1.45		15.2951	5.19246
	15.3	-1.62		15.3051	5.04856
	15.3	-1.37		15.3151	4.78126
	15.3	-1.5		15.3251	4.54068
	15.3	-1.28		15.3351	4.64215
	15.3	-1.26		15.3451	4.93847
	15.4	-1.56		15.3551	4.88546
	15.4	-1.27		15.3651	4.81711
	15.4	-1.79		15.3751	4.98608
	15.4	-1.79		15.3851	4.8568
	15.4	-1.47		15.3951	5.00238
	15.4	-1.6		15.4051	4.9042
	15.4	-1.2		15.4151	4.91517
	15.4	-1.3		15.4251	4.92223
	15.4	-1.53		15.4351	4.98455
	15.4	-1.4		15.4451	4.97069
	15.5	-1.39		15.4551	4.5852
	15.5	-1.07		15.465	4.72166
	15.5	-1.65		15.475	5.02728
	15.5	-1.26		15.485	5.07255
	15.5	-1.56		15.495	4.69429
	15.5	-1.29		15.505	4.86974
	15.5	-1.3		15.515	4.62507
	15.5	-1.12		15.525	4.69789
	15.5	-1.63		15.535	4.80142
	15.5	-1.2		15.545	4.64709
	15.6	-1.41		15.555	5.09333
	15.6	-0.885		15.565	4.53026
	15.6	-1.32		15.575	5.20243
	15.6	-1.45		15.585	4.9866
	15.6	-1.35		15.595	4.95765
	15.6	-1.27		15.605	4.76435
	15.6	-1.23		15.615	4.94311
	15.6	-1.47		15.625	4.77133
	15.6	-1.38		15.635	4.49209
	15.6	-1.43		15.645	5.09903
	15.7	-1.07		15.655	4.91155
	15.7	-1.45		15.665	4.784
	15.7	-1.44		15.675	4.96562
	15.7	-1.55		15.685	4.62261
	15.7	-1.64		15.695	4.82189
	15.7	-1.6		15.705	5.03823
	15.7	-1.69		15.715	4.92303
	15.7	-1.26		15.725	4.84256
	15.7	-1.21		15.735	4.83416
	15.7	-1.54		15.745	4.91752
	15.8	-1.31		15.755	5.03735
	15.8	-1.33		15.765	4.91802
	15.8	-1.42		15.775	4.78845
	15.8	-1.83		15.7849	4.88519
	15.8	-1.09		15.7949	4.84973
	15.8	-1.08		15.8049	4.87276
	15.8	-1.49		15.8149	4.61499
	15.8	-1.13		15.8249	4.7354
	15.8	-1.38		15.8349	4.86933
	15.8	-1.37		15.8449	5.10763
	15.9	-1.71		15.8549	5.06805
	15.9	-1.33		15.8649	5.19119
	15.9	-1.72		15.8749	4.90083
	15.9	-1.55		15.8849	4.68649
	15.9	-1.57		15.8949	4.86029
	15.9	-1.67		15.9049	4.75894
	15.9	-1.48		15.9149	4.79427
	15.9	-1.62		15.9249	4.77271
	15.9	-1.47		15.9349	4.63915
	15.9	-0.991		15.9449	4.93481
	16	-1.43		15.9549	4.76839
	16	-1.55		15.9649	4.99663
	16	-1.41		15.9749	4.81139
	16	-1.51		15.9849	4.76297
	16	-1.78		15.9949	5.26317
	16	-1.29		16.0049	5.08279
	16	-1.49		16.0149	5.08416
	16	-1.79		16.0249	5.21743
	16	-1.32		16.0349	5.18317
	16	-1.36		16.0449	4.83742
	16.1	-1.41		16.0549	4.80192
	16.1	-1.5		16.0649	5.00432
	16.1	-1.5		16.0749	5.05046
	16.1	-1.53		16.0849	5.11083
	16.1	-1.44		16.0948	4.98398
	16.1	-1.53		16.1048	4.90141
	16.1	-1.56		16.1148	5.13458
	16.1	-1.41		16.1248	5.01026
	16.1	-1.47		16.1348	4.93896
	16.1	-1.35		16.1448	4.87457
	16.2	-1.72		16.1548	4.67705
	16.2	-1.35		16.1648	4.78849
	16.2	-1.56		16.1748	5.0143
	16.2	-1.55		16.1848	4.50348
	16.2	-1.57		16.1948	4.96654
	16.2	-1.64		16.2048	4.85419
	16.2	-1.41		16.2148	4.7278
	16.2	-1.39		16.2248	4.6577
	16.2	-1.42		16.2348	4.89393
	16.2	-1.72		16.2448	5.12595
	16.3	-1.57		16.2548	4.77496
	16.3	-1.45		16.2648	4.78039
	16.3	-1		16.2748	4.82059
	16.3	-1.52		16.2848	4.8354
	16.3	-1.82		16.2948	4.81908
	16.3	-1.31		16.3048	5.05607
	16.3	-1.58		16.3148	5.21756
	16.3	-1.45		16.3248	4.96097
	16.3	-1.43		16.3348	4.94896
	16.3	-1.27		16.3448	4.61412
	16.4	-1.54		16.3548	4.89703
	16.4	-1.28		16.3648	4.59318
	16.4	-1.43		16.3748	4.91657
	16.4	-1.27		16.3848	4.75793
	16.4	-1.27		16.3948	5.04795
	16.4	-1.51		16.4047	5.10793
	16.4	-1.33		16.4147	4.5118
	16.4	-1.58		16.4247	4.78619
	16.4	-1.59		16.4347	4.63627
	16.4	-1.55		16.4447	4.91249
	16.5	-1.85		16.4547	4.89386
	16.5	-1.86		16.4647	4.8483
	16.5	-1.35		16.4747	4.97982
	16.5	-1.67		16.4847	4.45507
	16.5	-1.49		16.4947	5.00926
	16.5	-1.39		16.5047	4.92548
	16.5	-1.57		16.5147	4.69751
	16.5	-1.48		16.5247	4.96762
	16.5	-1.64		16.5347	4.71541
	16.5	-1.72		16.5447	5.00053
	16.6	-1.57		16.5547	5.22742
	16.6	-1.67		16.5647	5.00906
	16.6	-1.76		16.5747	4.80201
	16.6	-1.68		16.5847	4.85863
	16.6	-1.47		16.5947	4.83089
	16.6	-1.38		16.6047	5.02553
	16.6	-1.68		16.6147	4.86882
	16.6	-1.66		16.6247	4.61902
	16.6	-1.32		16.6347	4.58015
	16.6	-1.57		16.6447	4.83847
	16.7	-1.42		16.6547	5.24936
	16.7	-1.55		16.6647	4.96588
	16.7	-1.43		16.6747	4.96025
	16.7	-1.74		16.6847	4.78564
	16.7	-1.22		16.6947	4.79662
	16.7	-1.33		16.7047	4.73821
	16.7	-1.46		16.7146	4.91451
	16.7	-1.42		16.7246	4.88707
	16.7	-1.34		16.7346	4.96161
	16.7	-1.65		16.7446	4.99046
	16.8	-1.54		16.7546	4.8997
	16.8	-1.46		16.7646	4.83049
	16.8	-1.21		16.7746	4.58754
	16.8	-1.7		16.7846	4.98232
	16.8	-1.63		16.7946	4.60697
	16.8	-1.38		16.8046	4.70245
	16.8	-1.38		16.8146	4.9096
	16.8	-1.34		16.8246	4.77338
	16.8	-1.23		16.8346	5.04893
	16.8	-1.54		16.8446	5.00384
	16.9	-1.58		16.8546	5.02864
	16.9	-1.56		16.8646	4.83514
	16.9	-1.64		16.8746	4.7806
	16.9	-1.55		16.8846	4.8893
	16.9	-1.64		16.8946	4.938
	16.9	-1.41		16.9046	4.80855
	16.9	-1.79		16.9146	4.96761
	16.9	-1.34		16.9246	4.76294
	16.9	-1.48		16.9346	5.12714
	16.9	-1.44		16.9446	4.96319
	17	-1.63		16.9546	4.99312
	17	-1.26		16.9646	4.73847
	17	-1.57		16.9746	5.00352
	17	-1.85		16.9846	4.9394
	17	-1.64		16.9946	5.17529
	17	-1.82		17.0046	4.83739
	17	-1.21		17.0146	4.53986
	17	-1.36		17.0246	4.86289
	17	-1.41		17.0345	5.07926
	17	-1.57		17.0445	5.16671
	17.1	-1.42		17.0545	5.1183
	17.1	-1.37		17.0645	5.00341
	17.1	-1.43		17.0745	4.82191
	17.1	-1.49		17.0845	5.06555
	17.1	-1.39		17.0945	4.79705
	17.1	-1.1		17.1045	4.44841
	17.1	-1.3		17.1145	4.89032
	17.1	-1.36		17.1245	4.63364
	17.1	-1.45		17.1345	4.79665
	17.1	-1.4		17.1445	4.61403
	17.2	-1.55		17.1545	4.97574
	17.2	-1.45		17.1645	4.84067
	17.2	-1.64		17.1745	5.11066
	17.2	-1.49		17.1845	4.90376
	17.2	-1.48		17.1945	4.62985
	17.2	-1.58		17.2045	4.90564
	17.2	-1.55		17.2145	4.84083
	17.2	-1.11		17.2245	4.74729
	17.2	-1.79		17.2345	4.68737
	17.2	-1.75		17.2445	4.84474
	17.3	-1.35		17.2545	4.51743
	17.3	-1.45		17.2645	4.85918
	17.3	-1.37		17.2745	4.68238
	17.3	-1.63		17.2845	5.038
	17.3	-1.54		17.2945	4.64832
	17.3	-1.72		17.3045	5.07841
	17.3	-1.69		17.3145	4.90367
	17.3	-1.61		17.3245	5.11828
	17.3	-1.52		17.3345	4.70847
	17.3	-1.52		17.3444	4.57351
	17.4	-1.47		17.3544	4.8625
	17.4	-1.59		17.3644	5.07992
	17.4	-1.76		17.3744	4.86702
	17.4	-1.62		17.3844	4.98652
	17.4	-1.49		17.3944	5.30717
	17.4	-1.29		17.4044	4.72299
	17.4	-1.43		17.4144	4.87144
	17.4	-1.6		17.4244	5.06237
	17.4	-1.25		17.4344	5.05429
	17.4	-1.42		17.4444	4.91263
	17.5	-1.25		17.4544	4.6784
	17.5	-1.38		17.4644	4.57816
	17.5	-1.43		17.4744	4.74535
	17.5	-1.42		17.4844	5.00017
	17.5	-1.45		17.4944	4.73101
	17.5	-1.57		17.5044	4.76566
	17.5	-1.55		17.5144	4.97623
	17.5	-1.74		17.5244	5.18046
	17.5	-1.42		17.5344	4.48224
	17.5	-1.64		17.5444	5.09816
	17.6	-1.32		17.5544	5.12125
	17.6	-1.47		17.5644	4.83235
	17.6	-1.36		17.5744	4.86732
	17.6	-1.4		17.5844	5.00666
	17.6	-1.7		17.5944	5.03574
	17.6	-1.19		17.6044	4.9471
	17.6	-1.66		17.6144	4.83732
	17.6	-1.84		17.6244	4.89535
	17.6	-1.62		17.6344	4.84857
	17.6	-1.34		17.6444	4.90916
	17.7	-1.78		17.6543	5.06008
	17.7	-1.99		17.6643	5.06259
	17.7	-1.29		17.6743	4.68353
	17.7	-1.53		17.6843	4.79433
	17.7	-1.67		17.6943	5.09622
	17.7	-1.78		17.7043	4.99132
	17.7	-1.37		17.7143	4.77836
	17.7	-1.69		17.7243	4.88947
	17.7	-1.46		17.7343	4.7742
	17.7	-1.17		17.7443	4.66061
	17.8	-1.51		17.7543	4.76467
	17.8	-1.55		17.7643	4.73886
	17.8	-1.63		17.7743	5.08176
	17.8	-1.52		17.7843	5.15837
	17.8	-1.27		17.7943	4.72452
	17.8	-1.52		17.8043	4.85367
	17.8	-1.29		17.8143	4.83908
	17.8	-1.56		17.8243	4.52683
	17.8	-1.7		17.8343	5.09409
	17.8	-1.77		17.8443	4.91548
	17.9	-1.47		17.8543	5.09161
	17.9	-1.37		17.8643	4.66021
	17.9	-1.55		17.8743	4.89696
	17.9	-1.3		17.8843	4.94331
	17.9	-1.74		17.8943	4.79039
	17.9	-1.41		17.9043	4.83282
	17.9	-1.22		17.9143	4.61285
	17.9	-1.61		17.9243	5.04388
	17.9	-1.83		17.9343	5.05144
	17.9	-1.21		17.9443	4.79416
	18	-1.46		17.9543	4.57343
	18	-1.43		17.9642	4.72154
	18	-1.58		17.9742	4.94833
	18	-1.17		17.9842	4.77137
	18	-1.69		17.9942	4.79017
	18	-1.23		18.0042	4.87344
	18	-1.7		18.0142	4.89299
	18	-1.27		18.0242	4.86102
	18	-1.19		18.0342	4.8306
	18	-1.38		18.0442	4.64615
	18.1	-1.6		18.0542	5.17681
	18.1	-1.5		18.0642	4.89121
	18.1	-1.61		18.0742	5.10237
	18.1	-1.61		18.0842	4.96007
	18.1	-1.33		18.0942	4.88472
	18.1	-1.38		18.1042	5.17455
	18.1	-1.6		18.1142	4.88006
	18.1	-1.79		18.1242	4.80975
	18.1	-1.31		18.1342	4.77879
	18.1	-1.37		18.1442	4.69398
	18.2	-1.53		18.1542	4.86972
	18.2	-1.24		18.1642	4.7171
	18.2	-1.36		18.1742	4.86667
	18.2	-1.18		18.1842	4.56518
	18.2	-2.01		18.1942	5.41875
	18.2	-1.43		18.2042	5.24936
	18.2	-1.28		18.2142	4.88791
	18.2	-1.34		18.2242	4.77558
	18.2	-1.32		18.2342	4.71693
	18.2	-1.27		18.2442	4.75266
	18.3	-1.29		18.2542	4.98316
	18.3	-1.26		18.2642	4.86735
	18.3	-1.61		18.2742	4.99788
	18.3	-1.82		18.2841	5.04824
	18.3	-1.45		18.2941	4.90603
	18.3	-1.66		18.3041	5.14438
	18.3	-1.09		18.3141	5.17996
	18.3	-1.37		18.3241	4.90567
	18.3	-1.66		18.3341	4.67515
	18.3	-1.43		18.3441	5.06918
	18.4	-1.53		18.3541	4.92634
	18.4	-1.45		18.3641	4.7789
	18.4	-1.66		18.3741	4.68105
	18.4	-1.39		18.3841	4.71982
	18.4	-1.4		18.3941	4.8244
	18.4	-1.43		18.4041	4.91793
	18.4	-1.43		18.4141	5.30976
	18.4	-1.73		18.4241	5.16723
	18.4	-1.21		18.4341	5.09334
	18.4	-1.67		18.4441	4.86613
	18.5	-1.6		18.4541	5.02353
	18.5	-1.58		18.4641	4.68553
	18.5	-1.67		18.4741	4.83344
	18.5	-1.25		18.4841	4.73964
	18.5	-1.41		18.4941	4.67773
	18.5	-1.75		18.5041	4.81018
	18.5	-1.77		18.5141	4.78726
	18.5	-1.44		18.5241	4.89247
	18.5	-1.37		18.5341	4.9512
	18.5	-1.26		18.5441	4.92314
	18.6	-1.5		18.5541	4.7414
	18.6	-1.31		18.5641	4.67357
	18.6	-1.57		18.5741	4.96309
	18.6	-1.57		18.5841	4.95298
	18.6	-1.42		18.594	4.93723
	18.6	-1.58		18.604	5.04177
	18.6	-1.38		18.614	4.79877
	18.6	-1.39		18.624	4.79754
	18.6	-1.35		18.634	4.66301
	18.6	-1.56		18.644	4.84903
	18.7	-1.41		18.654	4.85772
	18.7	-1.37		18.664	4.98474
	18.7	-1.52		18.674	5.14554
	18.7	-1.7		18.684	5.08959
	18.7	-1.58		18.694	5.24342
	18.7	-1.22		18.704	4.73304
	18.7	-1.46		18.714	4.87925
	18.7	-1.28		18.724	4.49124
	18.7	-1.65		18.734	4.87211
	18.7	-1.3		18.744	4.7849
	18.8	-1.28		18.754	4.89571
	18.8	-1.36		18.764	4.60388
	18.8	-1.66		18.774	4.86522
	18.8	-1.72		18.784	4.84908
	18.8	-1.44		18.794	4.78485
	18.8	-1.27		18.804	4.97248
	18.8	-1.72		18.814	4.78536
	18.8	-1.55		18.824	5.04238
	18.8	-1.24		18.834	5.00498
	18.8	-1.61		18.844	4.69845
	18.9	-1.42		18.854	4.8336
	18.9	-1.44		18.864	4.88733
	18.9	-1.87		18.874	4.94323
	18.9	-1.66		18.884	5.02562
	18.9	-1.7		18.894	5.06291
	18.9	-1.62		18.9039	4.83585
	18.9	-1.45		18.9139	5.03263
	18.9	-1.43		18.9239	4.90139
	18.9	-1.9		18.9339	5.47947
	18.9	-1.25		18.9439	4.94287
	19	-1.46		18.9539	4.79671
	19	-1.36		18.9639	4.91014
	19	-1.42		18.9739	4.84932
	19	-1.26		18.9839	4.93389
	19	-1.34		18.9939	4.4905
	19	-1.47		19.0039	5.0624
	19	-1.66		19.0139	4.67502
	19	-1.55		19.0239	4.61023
	19	-1.42		19.0339	5.16911
	19	-1.33		19.0439	5.05651
	19.1	-1.52		19.0539	4.6898
	19.1	-1.19		19.0639	4.63417
	19.1	-1.52		19.0739	4.60162
	19.1	-1.46		19.0839	5.10198
	19.1	-1.59		19.0939	4.74987
	19.1	-1.39		19.1039	4.7564
	19.1	-1.45		19.1139	4.73407
	19.1	-1.43		19.1239	5.01066
	19.1	-1.36		19.1339	5.01225
	19.1	-1.63		19.1439	5.11489
	19.2	-1.37		19.1539	4.65648
	19.2	-1.47		19.1639	4.67501
	19.2	-1.31		19.1739	4.68508
	19.2	-1.19		19.1839	4.77508
	19.2	-1.19		19.1939	5.00823
	19.2	-1.4		19.2039	4.83629
	19.2	-1.3		19.2138	4.85039
	19.2	-1.56		19.2238	5.00128
	19.2	-1.48		19.2338	4.69237
	19.2	-1.24		19.2438	4.8902
	19.3	-1.81		19.2538	4.7478
	19.3	-1.17		19.2638	4.87314
	19.3	-1.48		19.2738	5.17801
	19.3	-1.46		19.2838	4.53531
	19.3	-1.55		19.2938	4.97586
	19.3	-1.65		19.3038	4.85661
	19.3	-1.17		19.3138	4.90642
	19.3	-1.33		19.3238	4.5981
	19.3	-1.32		19.3338	4.86291
	19.3	-1.2		19.3438	4.47588
	19.4	-1.39		19.3538	4.76877
	19.4	-1.34		19.3638	4.98465
	19.4	-1.56		19.3738	5.082
	19.4	-1.7		19.3838	4.65074
	19.4	-1.91		19.3938	4.81632
	19.4	-1.46		19.4038	4.93084
	19.4	-1.46		19.4138	4.69257
	19.4	-1.62		19.4238	4.68355
	19.4	-1.6		19.4338	5.12495
	19.4	-1.25		19.4438	4.95253
	19.5	-1.59		19.4538	4.68291
	19.5	-2		19.4638	4.92257
	19.5	-1.52		19.4738	5.09094
	19.5	-1.49		19.4838	4.94237
	19.5	-1.47		19.4938	4.61002
	19.5	-1.27		19.5038	5.03431
	19.5	-1.41		19.5138	4.68434
	19.5	-1.7		19.5238	5.03406
	19.5	-1.64		19.5337	4.94544
	19.5	-1.14		19.5437	4.67467
	19.6	-1.33		19.5537	5.1157
	19.6	-1.74		19.5637	4.82023
	19.6	-1.58		19.5737	5.15991
	19.6	-1.77		19.5837	5.08066
	19.6	-1.54		19.5937	4.97871
	19.6	-1.43		19.6037	4.77362
	19.6	-1.28		19.6137	4.90583
	19.6	-1.21		19.6237	4.72739
	19.6	-1.48		19.6337	4.58423
	19.6	-1.6		19.6437	4.89753
	19.7	-1.4		19.6537	4.85039
	19.7	-1.68		19.6637	4.87072
	19.7	-1.34		19.6737	4.77783
	19.7	-1.41		19.6837	5.06265
	19.7	-1.81		19.6937	4.97361
	19.7	-1.62		19.7037	4.82376
	19.7	-1.7		19.7137	4.99112
	19.7	-1.61		19.7237	4.88593
	19.7	-1.9		19.7337	5.09816
	19.7	-1.61		19.7437	4.81308
	19.8	-1.49		19.7537	4.89731
	19.8	-1.53		19.7637	4.83041
	19.8	-1.83		19.7737	4.98603
	19.8	-1.32		19.7837	4.98982
	19.8	-1.35		19.7937	4.94123
	19.8	-1.36		19.8037	4.89193
	19.8	-1.32		19.8137	4.91499
	19.8	-1.66		19.8237	5.01186
	19.8	-1.49		19.8337	4.6855
	19.8	-1.36		19.8436	4.58061
	19.9	-1.34		19.8536	4.95791
	19.9	-1.69		19.8636	4.87816
	19.9	-1.71		19.8736	4.82567
	19.9	-1.54		19.8836	4.78993
[truncated: 11,323 more rows]

## Sheet: Fig 3
	panel A
	20210827-173906 1nM_Endo1_HJ_0_05%BSA Kymograph 52.h5
	raw kymograph			Tiff_Kymo_52__20210827-173906.tiff
	panel C
	20200310-175302 Endo1 1nM 150 nM NaCl Marker 4.h5
	raw kymograph			Tiff_Kymo_8__20200310-175302.tiff
	force measurement with the kymograph
	time (s)	force (pN)
	0	-2.36
	0.01	-2.32
	0.02	-1.86
	0.03	-2.11
	0.04	-1.76
	0.05	-1.9
	0.06	-2.17
	0.07	-2.28
	0.08	-1.72
	0.09	-2.14
	0.1	-1.93
	0.11	-1.86
	0.12	-2.07
	0.13	-1.98
	0.14	-1.85
	0.15	-2.19
	0.16	-1.95
	0.17	-1.91
	0.18	-1.96
	0.19	-1.92
	0.2	-1.95
	0.21	-2.09
	0.22	-1.83
	0.23	-2.19
	0.24	-1.95
	0.25	-1.9
	0.26	-1.72
	0.27	-1.97
	0.28	-1.8
	0.29	-2.09
	0.3	-2.12
	0.31	-2.04
	0.32	-2
	0.33	-2.27
	0.34	-2.1
	0.35	-1.88
	0.36	-2.03
	0.37	-2
	0.38	-1.92
	0.39	-2
	0.4	-1.85
	0.41	-2.08
	0.42	-2.09
	0.43	-2.11
	0.44	-2.05
	0.45	-1.87
	0.46	-2.12
	0.47	-2.11
	0.48	-1.85
	0.49	-2.04
	0.5	-2.05
	0.51	-1.92
	0.52	-1.86
	0.53	-1.89
	0.54	-1.95
	0.55	-1.88
	0.56	-2.14
	0.57	-1.91
	0.58	-1.76
	0.59	-2.12
	0.6	-2.11
	0.61	-2.03
	0.62	-1.88
	0.63	-1.9
	0.64	-1.89
	0.65	-1.74
	0.66	-2.09
	0.67	-2.05
	0.68	-2.43
	0.69	-2.07
	0.7	-1.86
	0.71	-2.09
	0.72	-2.09
	0.73	-2.24
	0.74	-1.85
	0.75	-2.05
	0.76	-1.75
	0.77	-1.71
	0.78	-1.98
	0.79	-1.78
	0.8	-1.8
	0.81	-1.94
	0.82	-1.88
	0.83	-1.61
	0.84	-2.18
	0.85	-1.94
	0.86	-2.34
	0.87	-2.03
	0.88	-2.03
	0.89	-2.1
	0.9	-1.73
	0.91	-1.97
	0.92	-2.1
	0.93	-1.93
	0.94	-2.29
	0.95	-1.99
	0.96	-2.15
	0.97	-2.26
	0.98	-1.9
	0.99	-2.06
	1	-1.85
	1.01	-2.1
	1.02	-2.17
	1.03	-1.86
	1.04	-2.14
	1.05	-2.02
	1.06	-2.02
	1.07	-1.87
	1.08	-1.84
	1.09	-1.79
	1.1	-2
	1.11	-1.74
	1.12	-2.11
	1.13	-2.05
	1.14	-2.03
	1.15	-1.88
	1.16	-2.23
	1.17	-2
	1.18	-1.89
	1.19	-1.94
	1.2	-2.37
	1.21	-1.94
	1.22	-2
	1.23	-1.77
	1.24	-2.07
	1.25	-2.03
	1.26	-2.03
	1.27	-2.07
	1.28	-2
	1.29	-1.71
	1.3	-2.18
	1.31	-1.76
	1.32	-1.98
	1.33	-1.84
	1.34	-2.13
	1.35	-1.95
	1.36	-2.26
	1.37	-1.9
	1.38	-2.08
	1.39	-1.87
	1.4	-2.17
	1.41	-2.1
	1.42	-1.91
	1.43	-1.82
	1.44	-1.86
	1.45	-2.02
	1.46	-2.32
	1.47	-1.85
	1.48	-1.74
	1.49	-1.99
	1.5	-2.03
	1.51	-1.85
	1.52	-1.95
	1.53	-2.12
	1.54	-2.38
	1.55	-2.19
	1.56	-2.15
	1.57	-2.05
	1.58	-2.06
	1.59	-1.93
	1.6	-1.86
	1.61	-2.12
	1.62	-2
	1.63	-1.75
	1.64	-2.02
	1.65	-2.14
	1.66	-2.06
	1.67	-1.23
	1.68	-1.9
	1.69	-2.04
	1.7	-1.84
	1.71	-2.07
	1.72	-1.87
	1.73	-1.94
	1.74	-2.11
	1.75	-1.86
	1.76	-2.18
	1.77	-1.69
	1.78	-2.16
	1.79	-1.81
	1.8	-2.11
	1.81	-2.03
	1.82	-1.97
	1.83	-1.89
	1.84	-1.8
	1.85	-1.81
	1.86	-1.84
	1.87	-1.7
	1.88	-2
	1.89	-2.41
	1.9	-1.67
	1.91	-1.64
	1.92	-1.75
	1.93	-1.91
	1.94	-2.09
	1.95	-1.87
	1.96	-2.22
	1.97	-1.97
	1.98	-1.93
	1.99	-1.94
	2	-2.15
	2.01	-1.75
	2.02	-2.17
	2.03	-1.69
	2.04	-1.88
	2.05	-2.04
	2.06	-2.12
	2.07	-2.24
	2.08	-1.97
	2.09	-2.02
	2.1	-2.03
	2.11	-2.05
	2.12	-2.12
	2.13	-1.76
	2.14	-2.15
	2.15	-1.75
	2.16	-2.17
	2.17	-2.3
	2.18	-2.26
	2.19	-1.89
	2.2	-2.04
	2.21	-2.05
	2.22	-1.89
	2.23	-1.98
	2.24	-2.15
	2.25	-1.84
	2.26	-2.28
	2.27	-1.92
	2.28	-1.74
	2.29	-1.62
	2.3	-1.75
	2.31	-2.1
	2.32	-1.84
	2.33	-1.83
	2.34	-2.03
	2.35	-1.98
	2.36	-2.15
	2.37	-2.02
	2.38	-1.89
	2.39	-2.02
	2.4	-2.04
	2.41	-1.94
	2.42	-2.01
	2.43	-2.14
	2.44	-1.77
	2.45	-1.91
	2.46	-1.96
	2.47	-1.89
	2.48	-1.93
	2.49	-2.18
	2.5	-1.93
	2.51	-2.03
	2.52	-2.24
	2.53	-1.98
	2.54	-1.8
	2.55	-1.99
	2.56	-2.23
	2.57	-2.04
	2.58	-2.18
	2.59	-2.11
	2.6	-1.73
	2.61	-2.19
	2.62	-1.8
	2.63	-1.94
	2.64	-1.91
	2.65	-1.94
	2.66	-1.94
	2.67	-2.13
	2.68	-2.21
	2.69	-2.03
	2.7	-1.6
	2.71	-1.89
	2.72	-1.75
	2.73	-2.05
	2.74	-1.91
	2.75	-2.17
	2.76	-2.19
	2.77	-2.28
	2.78	-1.94
	2.79	-1.96
	2.8	-1.93
	2.81	-1.89
	2.82	-2.2
	2.83	-1.86
	2.84	-1.86
	2.85	-1.97
	2.86	-2.06
	2.87	-1.88
	2.88	-2
	2.89	-1.98
	2.9	-2.08
	2.91	-2.03
	2.92	-1.82
	2.93	-2.34
	2.94	-2.01
	2.95	-1.77
	2.96	-2.02
	2.97	-1.63
	2.98	-2.24
	2.99	-2.4
	3	-2.32
	3.01	-1.68
	3.02	-2
	3.03	-2.2
	3.04	-2.08
	3.05	-1.66
	3.06	-2.32
	3.07	-2.06
	3.08	-1.81
	3.09	-1.9
	3.1	-1.53
	3.11	-2.14
	3.12	-2.12
	3.13	-2.15
	3.14	-1.99
	3.15	-1.76
	3.16	-2
	3.17	-2.29
	3.18	-2.33
	3.19	-2.05
	3.2	-1.99
	3.21	-1.91
	3.22	-1.95
	3.23	-1.73
	3.24	-1.87
	3.25	-1.94
	3.26	-1.99
	3.27	-1.94
	3.28	-2.1
	3.29	-2.01
	3.3	-2.22
	3.31	-2.01
	3.32	-2.24
	3.33	-1.7
	3.34	-2.09
	3.35	-2.02
	3.36	-2.15
	3.37	-2.21
	3.38	-1.93
	3.39	-2.09
	3.4	-1.7
	3.41	-1.93
	3.42	-2.16
	3.43	-1.92
	3.44	-2.19
	3.45	-1.69
	3.46	-1.76
	3.47	-1.77
	3.48	-2.23
	3.49	-2.21
	3.5	-2.21
	3.51	-2.01
	3.52	-1.89
	3.53	-1.83
	3.54	-1.89
	3.55	-1.95
	3.56	-2.08
	3.57	-2.06
	3.58	-2.17
	3.59	-1.89
	3.6	-2.03
	3.61	-1.93
	3.62	-2.35
	3.63	-2.12
	3.64	-1.81
	3.65	-2.03
	3.66	-1.75
	3.67	-1.91
	3.68	-2.2
	3.69	-2.05
	3.7	-1.76
	3.71	-1.79
	3.72	-2.15
	3.73	-2.3
	3.74	-2.08
	3.75	-2.05
	3.76	-1.49
	3.77	-1.84
	3.78	-1.9
	3.79	-1.85
	3.8	-2.17
	3.81	-2.18
	3.82	-1.93
	3.83	-1.71
	3.84	-1.75
	3.85	-2.17
	3.86	-2.11
	3.87	-2.02
	3.88	-1.7
	3.89	-1.6
	3.9	-1.67
	3.91	-2.3
	3.92	-2.16
	3.93	-1.84
	3.94	-1.78
	3.95	-2.03
	3.96	-1.93
	3.97	-2.03
	3.98	-1.58
	3.99	-2.27
	4	-1.81
	4.01	-2.17
	4.02	-2.01
	4.03	-1.92
	4.04	-1.86
	4.05	-1.73
	4.06	-1.83
	4.07	-1.79
	4.08	-2
	4.09	-2.07
	4.1	-2.16
	4.11	-2.09
	4.12	-2.14
	4.13	-1.76
	4.14	-2.05
	4.15	-2.23
	4.16	-1.67
	4.17	-1.73
	4.18	-2.03
	4.19	-2.07
	4.2	-2.13
	4.21	-2.03
	4.22	-1.87
	4.23	-2.38
	4.24	-2.16
	4.25	-2.09
	4.26	-2.24
	4.27	-2
	4.28	-1.82
	4.29	-2.35
	4.3	-2.12
	4.31	-2.18
	4.32	-1.99
	4.33	-2.13
	4.34	-1.71
	4.35	-1.92
	4.36	-1.98
	4.37	-1.96
	4.38	-1.7
	4.39	-2.01
	4.4	-2.15
	4.41	-1.91
	4.42	-1.92
	4.43	-1.86
	4.44	-2.09
	4.45	-2.07
	4.46	-2.29
	4.47	-1.72
	4.48	-2.13
	4.49	-1.93
	4.5	-1.88
	4.51	-2.1
	4.52	-2.11
	4.53	-1.88
	4.54	-1.71
	4.55	-2.4
	4.56	-2.02
	4.57	-1.86
	4.58	-1.83
	4.59	-2.13
	4.6	-1.98
	4.61	-1.85
	4.62	-1.91
	4.63	-2.04
	4.64	-1.47
	4.65	-2.14
	4.66	-1.98
	4.67	-2.23
	4.68	-2.2
	4.69	-2.02
	4.7	-2.07
	4.71	-1.73
	4.72	-2.01
	4.73	-1.88
	4.74	-1.81
	4.75	-2.11
	4.76	-2.14
	4.77	-2.07
	4.78	-2.18
	4.79	-2.1
	4.8	-2.04
	4.81	-1.98
	4.82	-2.23
	4.83	-1.83
	4.84	-2.09
	4.85	-1.93
	4.86	-2.12
	4.87	-1.93
	4.88	-1.74
	4.89	-2.22
	4.9	-2.1
	4.91	-2.03
	4.92	-1.91
	4.93	-2.2
	4.94	-1.97
	4.95	-2.31
	4.96	-1.6
	4.97	-2.34
	4.98	-2.22
	4.99	-2.15
	5	-2.16
	5.01	-1.66
	5.02	-1.85
	5.03	-1.97
	5.04	-2.01
	5.05	-2.31
	5.06	-2.05
	5.07	-1.83
	5.08	-1.73
	5.09	-1.76
	5.1	-2.08
	5.11	-1.72
	5.12	-1.82
	5.13	-1.9
	5.14	-1.68
	5.15	-1.78
	5.16	-1.77
	5.17	-1.95
	5.18	-1.82
	5.19	-2.43
	5.2	-2.26
	5.21	-1.85
	5.22	-1.74
	5.23	-1.98
	5.24	-1.89
	5.25	-1.83
	5.26	-1.94
	5.27	-2
	5.28	-1.7
	5.29	-1.99
	5.3	-2.17
	5.31	-1.96
	5.32	-1.92
	5.33	-2.14
	5.34	-1.67
	5.35	-2.03
	5.36	-2.23
	5.37	-2.17
	5.38	-2.07
	5.39	-1.91
	5.4	-1.6
	5.41	-1.89
	5.42	-2.14
	5.43	-1.69
	5.44	-2.03
	5.45	-1.85
	5.46	-2.32
	5.47	-1.98
	5.48	-1.72
	5.49	-1.94
	5.5	-2.25
	5.51	-2.23
	5.52	-1.98
	5.53	-1.86
	5.54	-1.81
	5.55	-2.03
	5.56	-2.09
	5.57	-1.95
	5.58	-2.25
	5.59	-1.69
	5.6	-1.77
	5.61	-1.71
	5.62	-1.73
	5.63	-1.97
	5.64	-1.71
	5.65	-1.87
	5.66	-2.24
	5.67	-2.1
	5.68	-2.02
	5.69	-1.95
	5.7	-1.73
	5.71	-2.09
	5.72	-2.07
	5.73	-1.9
	5.74	-1.95
	5.75	-1.7
	5.76	-1.81
	5.77	-1.93
	5.78	-2
	5.79	-2.2
	5.8	-2.1
	5.81	-2.04
	5.82	-1.77
	5.83	-1.92
	5.84	-1.95
	5.85	-1.85
	5.86	-1.98
	5.87	-1.9
	5.88	-1.83
	5.89	-2.05
	5.9	-2.11
	5.91	-1.99
	5.92	-2.41
	5.93	-1.99
	5.94	-1.96
	5.95	-1.81
	5.96	-1.83
	5.97	-2.32
	5.98	-1.92
	5.99	-1.88
	6	-1.9
	6.01	-2.04
	6.02	-1.97
	6.03	-1.92
	6.04	-2.33
	6.05	-2.27
	6.06	-1.78
	6.07	-1.9
	6.08	-2
	6.09	-1.95
	6.1	-1.96
	6.11	-1.8
	6.12	-2.17
	6.13	-1.73
	6.14	-1.96
	6.15	-2.3
	6.16	-2.15
	6.17	-1.91
	6.18	-1.82
	6.19	-2.02
	6.2	-2.09
	6.21	-2.23
	6.22	-1.61
	6.23	-2.1
	6.24	-1.83
	6.25	-2.13
	6.26	-1.94
	6.27	-1.88
	6.28	-2.14
	6.29	-2.35
	6.3	-2.01
	6.31	-2.01
	6.32	-2.11
	6.33	-1.99
	6.34	-2.04
	6.35	-2.02
	6.36	-1.9
	6.37	-1.88
	6.38	-1.98
	6.39	-2.2
	6.4	-1.89
	6.41	-2
	6.42	-1.66
	6.43	-2.45
	6.44	-2.29
	6.45	-2.33
	6.46	-2.09
	6.47	-2.1
	6.48	-2.14
	6.49	-1.94
	6.5	-1.65
	6.51	-2.05
	6.52	-2.23
	6.53	-1.86
	6.54	-2.03
	6.55	-1.77
	6.56	-1.76
	6.57	-1.97
	6.58	-2.29
	6.59	-2.05
	6.6	-1.6
	6.61	-1.81
	6.62	-1.86
	6.63	-1.8
	6.64	-1.99
	6.65	-1.9
	6.66	-1.88
	6.67	-1.69
	6.68	-2.21
	6.69	-1.78
	6.7	-2.03
	6.71	-2.02
	6.72	-2.1
	6.73	-1.68
	6.74	-2.11
	6.75	-2.18
	6.76	-2.36
	6.77	-1.83
	6.78	-1.8
	6.79	-2
	6.8	-2.21
	6.81	-1.72
	6.82	-2.18
	6.83	-1.97
	6.84	-2.07
	6.85	-2.01
	6.86	-1.89
	6.87	-1.86
	6.88	-2.32
	6.89	-1.84
	6.9	-2
	6.91	-2.13
	6.92	-2.16
	6.93	-1.62
	6.94	-2.2
	6.95	-1.79
	6.96	-1.67
	6.97	-1.86
	6.98	-1.86
	6.99	-1.99
	7	-1.84
	7.01	-2.15
	7.02	-2.12
	7.03	-2.13
	7.04	-1.87
	7.05	-1.78
	7.06	-2.42
	7.07	-2.26
	7.08	-1.83
	7.09	-1.95
	7.1	-2.2
	7.11	-2.21
	7.12	-1.84
	7.13	-1.69
	7.14	-1.86
	7.15	-1.95
	7.16	-1.85
	7.17	-1.87
	7.18	-1.91
	7.19	-2.12
	7.2	-2.04
	7.21	-1.96
	7.22	-2.01
	7.23	-2.03
	7.24	-2
	7.25	-1.83
	7.26	-1.88
	7.27	-2.09
	7.28	-1.77
	7.29	-2.26
	7.3	-1.83
	7.31	-2.22
	7.32	-2.11
	7.33	-1.75
	7.34	-1.97
	7.35	-1.92
	7.36	-1.83
	7.37	-2.07
	7.38	-1.79
	7.39	-2.14
	7.4	-1.94
	7.41	-2.13
	7.42	-2.21
	7.43	-2.09
	7.44	-2.05
	7.45	-2.12
	7.46	-1.83
	7.47	-1.96
	7.48	-2.23
	7.49	-2.37
	7.5	-1.8
	7.51	-2.07
	7.52	-1.69
	7.53	-2.1
	7.54	-1.71
	7.55	-1.98
	7.56	-2.35
	7.57	-2
	7.58	-2.26
	7.59	-1.79
	7.6	-2.1
	7.61	-1.86
	7.62	-2.03
	7.63	-2.04
	7.64	-2.01
	7.65	-2.05
	7.66	-1.72
	7.67	-2.16
	7.68	-1.98
	7.69	-2.01
	7.7	-2.09
	7.71	-2.29
	7.72	-2.01
	7.73	-1.79
	7.74	-2.06
	7.75	-2.19
	7.76	-1.85
	7.77	-1.69
	7.78	-1.8
	7.79	-1.74
	7.8	-1.87
	7.81	-1.85
	7.82	-1.87
	7.83	-1.91
	7.84	-1.82
	7.85	-1.99
	7.86	-2.25
	7.87	-1.78
	7.88	-1.67
	7.89	-2.08
	7.9	-2.14
	7.91	-1.96
	7.92	-1.79
	7.93	-2.11
	7.94	-1.79
	7.95	-2
	7.96	-2.14
	7.97	-1.9
	7.98	-1.92
	7.99	-2.04
	8	-1.79
	8.01	-2.11
	8.02	-2.29
	8.03	-2.09
	8.04	-2.06
	8.05	-1.78
	8.06	-1.98
	8.07	-2.08
	8.08	-2.13
	8.09	-2.28
	8.1	-2.04
	8.11	-2
	8.12	-1.91
	8.13	-2.07
	8.14	-2.21
	8.15	-1.81
	8.16	-2.19
	8.17	-1.74
	8.18	-2.34
	8.19	-1.85
	8.2	-2.08
	8.21	-2.29
	8.22	-1.97
	8.23	-2.01
	8.24	-1.68
	8.25	-2.2
	8.26	-1.59
	8.27	-1.96
	8.28	-1.66
	8.29	-1.85
	8.3	-2.08
	8.31	-2.2
	8.32	-2.18
	8.33	-1.88
	8.34	-1.96
	8.35	-2.13
	8.36	-2.01
	8.37	-1.84
	8.38	-1.83
	8.39	-1.94
	8.4	-1.84
	8.41	-2
	8.42	-1.9
	8.43	-2.06
	8.44	-1.98
	8.45	-1.65
	8.46	-1.78
	8.47	-2
	8.48	-1.91
	8.49	-2.06
	8.5	-1.94
	8.51	-2.14
	8.52	-2.16
	8.53	-2.02
	8.54	-1.74
	8.55	-1.86
	8.56	-2.04
	8.57	-1.8
	8.58	-2.03
	8.59	-1.94
	8.6	-2.07
	8.61	-2
	8.62	-1.98
	8.63	-2.16
	8.64	-1.91
	8.65	-1.86
	8.66	-1.9
	8.67	-2
	8.68	-2.33
	8.69	-2.21
	8.7	-1.8
	8.71	-1.83
	8.72	-1.97
	8.73	-1.94
	8.74	-1.73
	8.75	-1.85
	8.76	-2.09
	8.77	-2.04
	8.78	-2.23
	8.79	-1.89
	8.8	-1.93
	8.81	-1.83
	8.82	-1.6
	8.83	-1.98
	8.84	-2.17
	8.85	-1.98
	8.86	-2.14
	8.87	-1.8
	8.88	-2.22
	8.89	-1.99
	8.9	-1.92
	8.91	-1.91
	8.92	-2.13
	8.93	-2.11
	8.94	-2.06
	8.95	-2.16
	8.96	-1.92
	8.97	-1.94
	8.98	-2.03
	8.99	-1.75
	9	-2.41
	9.01	-1.87
	9.02	-2.17
	9.03	-1.77
	9.04	-1.91
	9.05	-1.97
	9.06	-1.87
	9.07	-1.83
	9.08	-2.02
	9.09	-2.11
	9.1	-2.27
	9.11	-1.65
	9.12	-1.95
	9.13	-1.75
	9.14	-2.1
	9.15	-2.1
	9.16	-2.1
	9.17	-2.02
	9.18	-1.98
	9.19	-1.76
	9.2	-1.79
	9.21	-1.93
	9.22	-1.98
	9.23	-1.77
	9.24	-1.84
	9.25	-2.19
	9.26	-2.16
	9.27	-2.23
	9.28	-2.35
	9.29	-1.89
	9.3	-2.18
	9.31	-2.08
	9.32	-1.87
	9.33	-1.75
	9.34	-2.12
	9.35	-1.88
	9.36	-2.27
	9.37	-2.27
	9.38	-1.95
	9.39	-2.09
	9.4	-1.68
	9.41	-1.71
	9.42	-2.05
	9.43	-2.07
	9.44	-1.81
	9.45	-2.13
	9.46	-1.77
	9.47	-1.8
	9.48	-2.22
	9.49	-1.78
	9.5	-2.4
	9.51	-2.09
	9.52	-1.61
	9.53	-1.83
	9.54	-1.84
	9.55	-1.92
	9.56	-2.09
	9.57	-2.06
	9.58	-2
	9.59	-2.14
	9.6	-1.66
	9.61	-1.87
	9.62	-1.78
	9.63	-2.12
	9.64	-2.13
	9.65	-2.16
	9.66	-1.98
	9.67	-1.95
	9.68	-1.9
	9.69	-1.76
	9.7	-1.89
	9.71	-1.93
	9.72	-1.78
	9.73	-1.95
	9.74	-1.94
	9.75	-2.31
	9.76	-1.91
	9.77	-2.08
	9.78	-1.92
	9.79	-1.95
	9.8	-1.82
	9.81	-2.2
	9.82	-1.51
	9.83	-1.84
	9.84	-1.84
	9.85	-1.94
	9.86	-2.03
	9.87	-2.4
	9.88	-2.11
	9.89	-2.28
	9.9	-2.05
	9.91	-2.2
	9.92	-1.56
	9.93	-1.94
	9.94	-1.97
	9.95	-1.87
	9.96	-2.05
	9.97	-2.28
	9.98	-2.15
	9.99	-2.17
	10	-2.04
	10	-2.31
	10	-1.91
	10	-2.32
	10	-1.75
	10	-1.79
	10.1	-1.98
	10.1	-2.05
	10.1	-1.75
	10.1	-2.08
	10.1	-1.8
	10.1	-1.42
	10.1	-1.94
	10.1	-1.72
	10.1	-2.29
	10.1	-2.1
	10.2	-1.88
	10.2	-2.18
	10.2	-1.9
	10.2	-1.98
	10.2	-1.98
	10.2	-2.05
	10.2	-1.84
	10.2	-2.06
	10.2	-1.82
	10.2	-1.93
	10.3	-2.09
	10.3	-2.09
	10.3	-2.05
	10.3	-1.91
	10.3	-1.87
	10.3	-1.95
	10.3	-2.17
	10.3	-1.63
	10.3	-2.25
	10.3	-2.09
	10.4	-2.13
	10.4	-1.81
	10.4	-2.08
	10.4	-2.18
	10.4	-2.29
	10.4	-2.22
	10.4	-2.12
	10.4	-1.81
	10.4	-2.26
	10.4	-2.09
	10.5	-1.82
	10.5	-1.9
	10.5	-2.02
	10.5	-1.99
	10.5	-1.88
	10.5	-2.12
	10.5	-1.97
	10.5	-2.09
	10.5	-2.15
	10.5	-2
	10.6	-1.74
	10.6	-2.2
	10.6	-2.29
	10.6	-1.88
	10.6	-1.76
	10.6	-1.97
	10.6	-2.08
	10.6	-2.33
	10.6	-2.14
	10.6	-1.98
	10.7	-1.93
	10.7	-2.15
	10.7	-1.96
	10.7	-1.95
	10.7	-1.8
	10.7	-2.04
	10.7	-1.97
	10.7	-1.76
	10.7	-1.82
	10.7	-2.04
	10.8	-1.66
	10.8	-1.97
	10.8	-2.12
	10.8	-2.05
	10.8	-1.85
	10.8	-2
	10.8	-1.94
	10.8	-1.95
	10.8	-1.82
	10.8	-1.97
	10.9	-2.03
	10.9	-2.15
	10.9	-1.94
	10.9	-2.05
	10.9	-2.05
	10.9	-1.58
	10.9	-1.77
	10.9	-2.03
	10.9	-1.92
	10.9	-1.85
	11	-2.01
	11	-2.04
	11	-2.19
	11	-2.04
	11	-1.53
	11	-1.92
	11	-1.96
	11	-2.41
	11	-1.9
	11	-2.23
	11.1	-2.19
	11.1	-1.61
	11.1	-1.62
	11.1	-1.97
	11.1	-1.76
	11.1	-2.05
	11.1	-2.03
	11.1	-1.84
	11.1	-2.1
	11.1	-1.81
	11.2	-2.09
	11.2	-1.89
	11.2	-1.97
	11.2	-2.03
	11.2	-2.06
	11.2	-1.97
	11.2	-1.99
	11.2	-1.7
	11.2	-2.01
	11.2	-1.83
	11.3	-2.12
	11.3	-2.14
	11.3	-1.94
	11.3	-1.84
	11.3	-2.11
	11.3	-2.17
	11.3	-2.25
	11.3	-2.37
	11.3	-2.07
	11.3	-1.8
	11.4	-1.69
	11.4	-1.95
	11.4	-1.88
	11.4	-1.78
	11.4	-1.93
	11.4	-2.01
	11.4	-2.14
	11.4	-2.25
	11.4	-1.88
	11.4	-1.91
	11.5	-2.19
	11.5	-2.41
	11.5	-2.07
	11.5	-2.09
	11.5	-2.15
	11.5	-1.98
	11.5	-2.03
	11.5	-1.78
	11.5	-2.18
	11.5	-2.17
	11.6	-1.89
	11.6	-1.81
	11.6	-1.85
	11.6	-2.19
	11.6	-1.89
	11.6	-2.04
	11.6	-2.31
	11.6	-2.01
	11.6	-2.2
	11.6	-2.12
	11.7	-1.99
	11.7	-2.14
	11.7	-1.72
	11.7	-1.78
	11.7	-2.08
	11.7	-1.87
	11.7	-1.87
	11.7	-1.91
	11.7	-2.28
	11.7	-1.95
	11.8	-1.89
	11.8	-1.83
	11.8	-1.95
	11.8	-2.33
	11.8	-1.9
	11.8	-1.95
	11.8	-2.12
	11.8	-1.71
	11.8	-2.26
	11.8	-1.96
	11.9	-2.18
	11.9	-2.07
	11.9	-2.21
	11.9	-1.81
	11.9	-1.88
	11.9	-1.87
	11.9	-1.86
	11.9	-1.92
	11.9	-1.71
	11.9	-2.21
	12	-2.04
	12	-1.81
	12	-2.12
	12	-2.41
	12	-1.98
	12	-2.02
	12	-2.5
	12	-1.97
	12	-1.65
	12	-1.81
	12.1	-2.06
	12.1	-1.98
	12.1	-1.79
	12.1	-1.98
	12.1	-1.79
	12.1	-2.01
	12.1	-1.76
	12.1	-1.92
	12.1	-2.13
	12.1	-1.83
	12.2	-1.91
	12.2	-2.36
	12.2	-1.88
	12.2	-1.98
	12.2	-2.13
	12.2	-1.98
	12.2	-1.55
	12.2	-2.04
	12.2	-1.96
	12.2	-1.79
	12.3	-1.59
	12.3	-1.63
	12.3	-1.76
	12.3	-2.05
	12.3	-2.26
	12.3	-2.02
	12.3	-1.85
	12.3	-2.22
	12.3	-1.92
	12.3	-2.16
	12.4	-2.01
	12.4	-2.26
	12.4	-1.74
	12.4	-1.97
	12.4	-2.15
	12.4	-1.99
	12.4	-2.1
	12.4	-1.95
	12.4	-1.71
	12.4	-2.18
	12.5	-1.95
	12.5	-2.2
	12.5	-1.75
	12.5	-1.69
	12.5	-2.13
	12.5	-1.68
	12.5	-2.26
	12.5	-2.09
	12.5	-2.17
	12.5	-2.23
	12.6	-1.74
	12.6	-2.17
	12.6	-1.78
	12.6	-2.24
	12.6	-1.9
	12.6	-2.01
	12.6	-2.36
	12.6	-1.75
	12.6	-2.16
	12.6	-2
	12.7	-2.15
	12.7	-1.92
	12.7	-1.8
	12.7	-2.16
	12.7	-1.83
	12.7	-2.17
	12.7	-1.83
	12.7	-1.73
	12.7	-1.72
	12.7	-2.29
	12.8	-2.11
	12.8	-1.83
	12.8	-2.26
	12.8	-1.98
	12.8	-2.02
	12.8	-1.76
	12.8	-1.91
	12.8	-1.87
	12.8	-1.88
	12.8	-1.72
	12.9	-1.85
	12.9	-1.98
	12.9	-1.94
	12.9	-1.94
	12.9	-2.37
	12.9	-1.97
	12.9	-2.03
	12.9	-1.92
	12.9	-2
	12.9	-1.59
	13	-1.94
	13	-2.04
	13	-1.98
	13	-2.1
	13	-2.15
	13	-2.48
	13	-1.76
	13	-2.35
	13	-2.17
	13	-1.98
	13.1	-1.98
	13.1	-1.9
	13.1	-2.21
	13.1	-2.31
	13.1	-2.03
	13.1	-2.04
	13.1	-2.54
	13.1	-1.84
	13.1	-1.73
	13.1	-1.94
	13.2	-2.11
	13.2	-2.11
	13.2	-2.05
	13.2	-1.95
	13.2	-1.93
	13.2	-1.95
	13.2	-2.11
	13.2	-1.8
	13.2	-1.96
	13.2	-2.2
	13.3	-2.02
	13.3	-2
	13.3	-1.78
	13.3	-2.44
	13.3	-1.85
	13.3	-2.19
	13.3	-1.87
	13.3	-2.15
	13.3	-1.72
	13.3	-2.34
	13.4	-1.82
	13.4	-1.54
	13.4	-2.13
	13.4	-1.99
	13.4	-1.8
	13.4	-1.78
	13.4	-2.31
	13.4	-1.68
	13.4	-2.08
	13.4	-2.03
	13.5	-1.92
	13.5	-1.77
	13.5	-2.15
	13.5	-1.91
	13.5	-2.27
	13.5	-1.98
	13.5	-1.9
	13.5	-2.16
	13.5	-1.94
	13.5	-1.92
	13.6	-1.78
	13.6	-1.73
	13.6	-2.19
	13.6	-2.08
	13.6	-1.71
	13.6	-1.93
	13.6	-1.91
	13.6	-1.91
	13.6	-2.14
	13.6	-1.78
	13.7	-2.14
	13.7	-2.05
	13.7	-2.09
	13.7	-1.76
	13.7	-1.89
	13.7	-2.09
	13.7	-2.12
	13.7	-1.88
	13.7	-2.12
	13.7	-2.19
	13.8	-1.76
	13.8	-1.88
	13.8	-1.82
	13.8	-2.07
	13.8	-2.01
	13.8	-1.78
	13.8	-1.83
	13.8	-1.57
	13.8	-1.72
	13.8	-1.81
	13.9	-1.99
	13.9	-1.86
	13.9	-2.34
	13.9	-2.05
	13.9	-1.72
	13.9	-2.02
	13.9	-2.04
	13.9	-1.83
	13.9	-2.47
	13.9	-2.1
	14	-1.86
	14	-1.88
	14	-2.17
	14	-2.19
	14	-2.08
	14	-1.69
	14	-2.21
	14	-1.98
	14	-2.42
	14	-1.97
	14.1	-1.98
	14.1	-1.92
	14.1	-1.47
	14.1	-1.94
	14.1	-1.82
	14.1	-2.07
	14.1	-2.19
	14.1	-2.08
	14.1	-1.94
	14.1	-1.75
	14.2	-1.81
	14.2	-1.95
	14.2	-1.83
	14.2	-2.01
	14.2	-2.18
	14.2	-1.89
	14.2	-2.02
	14.2	-2.27
	14.2	-2.2
	14.2	-2.44
	14.3	-2.01
	14.3	-1.81
	14.3	-1.72
	14.3	-1.87
	14.3	-1.78
	14.3	-1.85
	14.3	-1.83
	14.3	-2.2
	14.3	-1.75
	14.3	-2.17
	14.4	-2.08
	14.4	-2.09
	14.4	-1.95
	14.4	-2.16
	14.4	-1.77
	14.4	-1.85
	14.4	-2.27
	14.4	-2.04
	14.4	-1.88
	14.4	-2.15
	14.5	-1.72
	14.5	-2.16
	14.5	-2.07
	14.5	-1.82
	14.5	-1.64
	14.5	-1.61
	14.5	-2.13
	14.5	-1.85
	14.5	-1.95
	14.5	-2.44
	14.6	-2.1
	14.6	-2.08
	14.6	-2.25
	14.6	-1.89
	14.6	-2.27
	14.6	-2.02
	14.6	-2.17
	14.6	-2.01
	14.6	-2.19
	14.6	-2.04
	14.7	-1.74
	14.7	-1.67
	14.7	-2.09
	14.7	-1.54
	14.7	-1.78
	14.7	-1.93
	14.7	-1.85
	14.7	-1.98
	14.7	-1.95
	14.7	-2.12
	14.8	-1.62
	14.8	-1.93
	14.8	-2.07
	14.8	-1.96
	14.8	-1.85
	14.8	-1.86
	14.8	-1.77
	14.8	-1.87
	14.8	-1.87
	14.8	-1.74
	14.9	-1.79
	14.9	-2.17
	14.9	-1.91
	14.9	-2.28
	14.9	-1.94
	14.9	-2.17
	14.9	-1.87
	14.9	-1.95
	14.9	-2.08
	14.9	-2.11
	15	-1.9
	15	-2.07
	15	-1.9
	15	-2.16
	15	-2.27
	15	-1.98
	15	-1.94
	15	-2.01
	15	-2.21
	15	-1.81
	15.1	-1.89
	15.1	-1.93
	15.1	-2
	15.1	-2.07
	15.1	-1.82
	15.1	-2.19
	15.1	-1.9
	15.1	-1.68
	15.1	-2.14
	15.1	-2.24
	15.2	-2.36
	15.2	-2.17
	15.2	-1.66
	15.2	-1.69
	15.2	-2.12
	15.2	-1.95
	15.2	-2.29
	15.2	-1.95
	15.2	-2.05
	15.2	-1.98
	15.3	-1.88
	15.3	-1.88
	15.3	-2.01
	15.3	-1.94
	15.3	-1.93
	15.3	-1.93
	15.3	-1.96
	15.3	-1.82
	15.3	-2.01
	15.3	-2.24
	15.4	-2.15
	15.4	-1.87
	15.4	-1.87
	15.4	-1.86
	15.4	-2.09
	15.4	-1.67
	15.4	-1.9
	15.4	-1.83
	15.4	-1.84
	15.4	-2.11
	15.5	-2.12
	15.5	-2.21
	15.5	-2.05
	15.5	-2.01
	15.5	-1.88
	15.5	-1.93
	15.5	-2.12
	15.5	-2.09
	15.5	-1.88
	15.5	-2.19
	15.6	-2.1
	15.6	-2.05
	15.6	-2.23
	15.6	-2.02
	15.6	-1.91
	15.6	-2.26
	15.6	-2.04
	15.6	-1.87
	15.6	-1.85
	15.6	-2.21
	15.7	-2.35
	15.7	-1.86
	15.7	-1.93
	15.7	-2.11
	15.7	-1.95
	15.7	-1.77
	15.7	-2.27
	15.7	-2.19
	15.7	-1.83
	15.7	-2.01
	15.8	-1.87
	15.8	-1.85
	15.8	-1.69
	15.8	-1.75
	15.8	-2.18
	15.8	-1.84
	15.8	-2.14
	15.8	-1.95
	15.8	-2.05
	15.8	-1.86
	15.9	-1.96
	15.9	-1.72
	15.9	-1.85
	15.9	-2.41
	15.9	-2
	15.9	-1.78
	15.9	-2.16
	15.9	-2.12
	15.9	-1.96
	15.9	-2.06
	16	-2.27
	16	-1.72
	16	-2.22
	16	-1.93
	16	-1.98
	16	-2.02
	16	-2.23
	16	-1.99
	16	-1.9
	16	-1.84
	16.1	-1.88
	16.1	-1.95
	16.1	-1.92
	16.1	-2.04
	16.1	-2.13
	16.1	-1.82
	16.1	-1.85
	16.1	-1.99
	16.1	-1.91
	16.1	-1.7
	16.2	-1.75
	16.2	-2.37
	16.2	-1.93
	16.2	-1.93
	16.2	-2.01
	16.2	-1.77
	16.2	-1.93
	16.2	-1.89
	16.2	-2.11
	16.2	-2.37
	16.3	-2.26
	16.3	-1.83
	16.3	-2.18
	16.3	-1.87
	16.3	-2.03
	16.3	-1.94
	16.3	-2.13
	16.3	-1.86
	16.3	-1.74
	16.3	-2.14
	16.4	-2.15
	16.4	-2.05
	16.4	-1.94
	16.4	-1.95
	16.4	-2.1
	16.4	-2.11
	16.4	-2.26
	16.4	-1.87
	16.4	-1.83
	16.4	-1.6
	16.5	-1.92
	16.5	-2.18
	16.5	-2.06
	16.5	-1.65
	16.5	-1.79
	16.5	-2.16
	16.5	-2.04
	16.5	-1.94
	16.5	-1.9
	16.5	-1.88
	16.6	-1.79
	16.6	-1.97
	16.6	-2.06
	16.6	-1.91
	16.6	-1.88
	16.6	-1.84
	16.6	-1.94
	16.6	-1.97
	16.6	-1.97
	16.6	-2.05
	16.7	-2.04
	16.7	-2.05
	16.7	-1.73
	16.7	-2.12
	16.7	-2.05
	16.7	-2.22
	16.7	-1.77
	16.7	-1.89
	16.7	-1.65
	16.7	-2.01
	16.8	-2.16
	16.8	-1.74
	16.8	-1.81
	16.8	-2.03
	16.8	-1.78
	16.8	-1.84
	16.8	-2.07
	16.8	-2.06
	16.8	-2.28
	16.8	-2.15
	16.9	-2.35
	16.9	-2.12
	16.9	-2.13
	16.9	-1.79
	16.9	-2.11
	16.9	-2.24
	16.9	-1.83
	16.9	-2.41
	16.9	-2.1
	16.9	-2.08
	17	-1.72
	17	-1.81
	17	-2
	17	-2.02
	17	-2.09
	17	-2.04
	17	-1.88
	17	-2.09
	17	-2.27
	17	-2.23
	17.1	-1.92
	17.1	-2.03
	17.1	-1.71
	17.1	-2.29
	17.1	-1.66
	17.1	-1.8
	17.1	-1.84
	17.1	-1.79
	17.1	-2.01
	17.1	-2.13
	17.2	-1.69
	17.2	-2.37
	17.2	-2.17
	17.2	-2.01
	17.2	-2.01
	17.2	-2.08
	17.2	-2.15
	17.2	-2.21
	17.2	-1.87
	17.2	-1.94
	17.3	-2.11
	17.3	-1.84
	17.3	-2.04
	17.3	-1.99
	17.3	-1.82
	17.3	-1.94
	17.3	-2
	17.3	-1.92
	17.3	-2.15
	17.3	-1.93
	17.4	-1.58
	17.4	-1.63
	17.4	-2.41
	17.4	-1.64
	17.4	-1.84
	17.4	-2.23
	17.4	-2.3
	17.4	-2.25
	17.4	-2.26
	17.4	-1.95
	17.5	-2.11
	17.5	-1.86
	17.5	-1.87
	17.5	-1.64
	17.5	-2.22
	17.5	-2.14
	17.5	-1.74
	17.5	-1.8
	17.5	-2.12
	17.5	-2.09
	17.6	-2.12
	17.6	-1.74
	17.6	-1.93
	17.6	-2
	17.6	-1.74
	17.6	-1.83
	17.6	-2.3
	17.6	-1.82
	17.6	-2.05
	17.6	-2.01
	17.7	-2.03
	17.7	-2.33
	17.7	-2.07
	17.7	-1.78
	17.7	-1.88
	17.7	-2.02
	17.7	-2.11
	17.7	-1.95
	17.7	-2.03
	17.7	-1.56
	17.8	-1.83
	17.8	-2.07
	17.8	-2.05
	17.8	-1.83
	17.8	-1.73
	17.8	-2.09
	17.8	-2.08
	17.8	-1.95
	17.8	-1.74
	17.8	-2.05
	17.9	-1.94
	17.9	-2.11
	17.9	-1.9
	17.9	-1.36
	17.9	-1.92
	17.9	-2.09
	17.9	-2.04
	17.9	-1.76
	17.9	-2.41
	17.9	-1.92
	18	-2.16
	18	-2.27
	18	-2.02
	18	-1.69
	18	-1.7
	18	-1.95
	18	-1.89
	18	-1.92
	18	-1.77
	18	-1.52
	18.1	-2.28
	18.1	-2.47
	18.1	-1.89
	18.1	-1.92
	18.1	-2.19
	18.1	-2.31
	18.1	-1.73
	18.1	-2.03
	18.1	-2.01
	18.1	-1.99
	18.2	-1.99
	18.2	-2.23
	18.2	-2.16
	18.2	-2.03
	18.2	-2.14
	18.2	-1.97
	18.2	-2.44
	18.2	-1.96
	18.2	-2.07
	18.2	-2.2
	18.3	-1.96
	18.3	-1.9
	18.3	-2.13
	18.3	-2.09
	18.3	-1.72
	18.3	-1.82
	18.3	-1.97
	18.3	-1.53
	18.3	-1.79
	18.3	-1.88
	18.4	-1.82
	18.4	-1.67
	18.4	-2.14
	18.4	-1.96
	18.4	-1.86
	18.4	-1.99
	18.4	-1.9
	18.4	-2
	18.4	-2.15
	18.4	-2.32
	18.5	-1.84
	18.5	-2.23
	18.5	-1.92
	18.5	-1.9
	18.5	-1.83
	18.5	-1.92
	18.5	-1.97
	18.5	-2
	18.5	-1.87
	18.5	-1.81
	18.6	-2.11
	18.6	-2.13
	18.6	-2.15
	18.6	-1.85
	18.6	-2.12
	18.6	-2.47
	18.6	-2.07
	18.6	-1.99
	18.6	-1.93
	18.6	-1.98
	18.7	-1.97
	18.7	-1.88
	18.7	-2.11
	18.7	-2.04
	18.7	-2.13
	18.7	-2.04
	18.7	-2.14
	18.7	-2.18
	18.7	-1.97
	18.7	-1.78
	18.8	-2.51
	18.8	-2.01
	18.8	-2.09
	18.8	-2.19
	18.8	-1.88
	18.8	-2.34
	18.8	-1.94
	18.8	-2.05
	18.8	-1.78
	18.8	-2.13
	18.9	-1.83
	18.9	-1.83
	18.9	-1.88
	18.9	-1.61
	18.9	-1.76
	18.9	-1.74
	18.9	-2.1
	18.9	-1.9
	18.9	-1.7
	18.9	-2.04
	19	-1.79
	19	-1.75
	19	-1.64
	19	-2.24
	19	-2.01
	19	-1.98
	19	-1.96
	19	-1.99
	19	-2.03
	19	-2.29
	19.1	-2.15
	19.1	-2.02
	19.1	-2.08
	19.1	-2.13
	19.1	-1.72
	19.1	-1.69
	19.1	-1.84
	19.1	-2.13
	19.1	-2.43
	19.1	-2.12
	19.2	-1.73
	19.2	-1.94
	19.2	-1.84
	19.2	-1.83
	19.2	-2.05
	19.2	-2.1
	19.2	-1.67
	19.2	-1.9
	19.2	-2.19
	19.2	-1.92
	19.3	-2.29
	19.3	-2.27
	19.3	-1.98
	19.3	-1.88
	19.3	-1.77
	19.3	-2.12
	19.3	-2.16
	19.3	-1.72
	19.3	-1.81
	19.3	-2.2
	19.4	-2.29
	19.4	-2.13
	19.4	-2.06
	19.4	-2
	19.4	-1.64
	19.4	-2.07
	19.4	-1.86
	19.4	-2.08
	19.4	-1.91
	19.4	-1.7
	19.5	-2.17
	19.5	-1.98
	19.5	-2.18
	19.5	-2.05
	19.5	-2.32
	19.5	-2.24
	19.5	-2.22
	19.5	-1.95
	19.5	-1.87
	19.5	-1.85
	19.6	-1.94
	19.6	-1.72
	19.6	-2.09
	19.6	-2.1
	19.6	-1.89
	19.6	-2.25
	19.6	-2.04
	19.6	-2
	19.6	-2.29
	19.6	-1.91
	19.7	-2.1
	19.7	-1.96
	19.7	-1.84
	19.7	-1.89
	19.7	-1.75
	19.7	-1.9
	19.7	-2.11
	19.7	-1.74
	19.7	-1.97
	19.7	-1.91
	19.8	-2
	19.8	-1.92
	19.8	-1.83
	19.8	-2.16
	19.8	-2
	19.8	-1.92
	19.8	-1.85
	19.8	-1.92
	19.8	-2.03
	19.8	-2.06
	19.9	-1.64
	19.9	-1.65
	19.9	-1.64
	19.9	-1.75
	19.9	-1.86
	19.9	-2.25
[truncated: 25,134 more rows]

## Sheet: Fig 3 EF
Figure 3 panels E F
25 mM NaCl						50 mM NaCl							75 mM NaCl								100 mM NaCl					5 pN @ 50 mM NaCl				45 pN @ 50 mM NaCl
mobile			static			mobile			static				mobile			static					mobile
filename	D_rate (um2/s)		filename	D_rate (um2/s)		filename	D_rate (um2/s)		filename	D_rate (um2/s)			filename	D_rate (um2/s)		filename	D_rate (um2/s)				filename	D_rate (um2/s)				filename	D_rate (um2/s)			filename	D_rate (um2/s)
202210427 Kymo 6 trace 1+2	0.058		202210427 Kymo 4 trace 3	0.0008		20200310 marker 5 trace 1	0.025		20200310 marker 5 trace 2	0.003			20210429 Kymo 52 Trace 5	0.012		20210714 Kymo 20 Trace 0	0.001				202108181 Kymograph 1 Trace 2	0.011				20210428 Kymo 57 trace 0	0.168			20210914-103839 1nM_Endo1_D551_Cy3_45pN Kymograph 7	0.009
202210427 Kymo 7 trace 0	0.1262		20210428 Kymo 4 Trace 0	0.001		20200310 marker 5 trace 2	0.049		20200310 marker 7 trace 5 2nd part	0.003			20210429 Kymo 52 Trace 8	0.016		20210714 Kymo 29 Trace 0	0.0009				202108181 Kymograph 1 Trace 3	0.201				20210428 Kymo 57 trace 1	0.21			20210914-103830 1nM_Endo1_D551_Cy3_45pN Kymograph 8	0.044
202210427 Kymo 11 trace 1	0.003		20210428 Kymo 27 Trace 4 static part	0.001		20200310 marker 5 trace 7	0.021		20200310 marker 7 trace 7 target	0.0007			20210429 Kymo 52 Trace 10	0.016							202108181 Kymograph 1 Trace 4	0.127				20210428 Kymo 58 trace 0	0.022			20210914-103830 1nM_Endo1_D551_Cy3_45pN Kymograph 8	0.025
20210427 Kymo 12 Trace 2	0.023		20210714 Kymo 4a Trace 6	0.0009		20200310 marker 7 trace 3	0.003		20200310 marker 9 trace 4 TARGET	0.0001			20210429 Kymo 52 Trace 12	0.033							202108181 Kymograph 1 Trace 5	0.311				20210428 Kymo 62 trace 1	0.108			20210914-103830 1nM_Endo1_D551_Cy3_45pN Kymograph 8	0.021
20210427 Kymo 12 Trace 1	0.002					20200310 marker 7 trace 4	0.018		20200310 marker kymo 11 trace 3 TARGET	0.0003			20210429 Kymo 52 Trace 17	0.042							202108181 Kymograph 3 Trace 0	0.067				20210428 Kymo 62 trace 3	0.025			20210914-103830 1nM_Endo1_D551_Cy3_45pN Kymograph 8	0.124
20210427 Kymo 14 Trace 0	0.147					20200310 marker 7 trace 5	0.014		20200310 marker kymo 16 trace 1 static	0.0007			20210429 Kymo 52 Trace 5	0.046							202108181 Kymograph 4 Trace 0	0.018				20210428 Kymo 63 trace 1	0.011			20210914-103830 1nM_Endo1_D551_Cy3_45pN Kymograph 8	0.018
20210427 Kymo 14 Trace 3	0.019					20200310 marker 7 trace 6	0.014						20210429 Kymo 55 Trace 6	0.109							202108181 Kymograph 4 Trace 1	0.012				20210428 Kymo 63 trace 0	0.009			20210914-103830 1nM_Endo1_D551_Cy3_45pN Kymograph 8	0.096
20210427 Kymo 17 Trace 0	0.137					20200310 marker 8 trace 10	0.003						20210429 Kymo 55 Trace 7	0.035							202108181 Kymograph 4 Trace 2	0.091				20210428 Kymo 68 trace 1	0.016			20210914-103830 1nM_Endo1_D551_Cy3_45pN Kymograph 8	0.097
20210427 Kymo 24 Trace 0	0.0172					20200310 marker 8 trace 12	0.02						20210429 Kymo 55 Trace 9	0.034							202108181 Kymograph 5 Trace 0	0.019				20210428 Kymo 63 trace 7	0.043			20210914-104728 1nM_Endo1_D551_Cy3_45pN_50nM_NaCl Kymograph 12	0.039
20210427 Kymo 24 Trace 1	0.016					20200310 marker 9 trace 8	0.008						20210429 Kymo 55 Trace 11	0.016							202108181 Kymograph 5 Trace 1	0.018				20210428 Kymo 70 trace 0	0.012			20210914-104728 1nM_Endo1_D551_Cy3_45pN_50nM_NaCl Kymograph 12	0.018
20210427 Kymo 24 Trace 3	0.008					20200310 marker 9 trace 10	0.03						20210429 Kymo 55 Trace 14	0.031							202108181 Kymograph 5 Trace 2	0.068				20210428 Kymo 70 trace 2	0.011			20210914-104728 1nM_Endo1_D551_Cy3_45pN_50nM_NaCl Kymograph 12	0.014
20210427 Kymo 26 Trace 0	0.027					20200310 marker 9 trace 13	0.011						20210429 Kymo 55 Trace 15	0.041							202108181 Kymograph 7 Trace 0	0.025				20210428 Kymo 70 trace 4	0.046			20210914-104728 1nM_Endo1_D551_Cy3_45pN_50nM_NaCl Kymograph 12	0.017
20210427 Kymo 27 Trace 6	0.016					20200310 marker kymo 11 trace 0	0.005						20210429 Kymo 56 Trace 0	0.056							202108181 Kymograph 10 Trace 1	0.26				20210428 Kymo 71 trace 0	0.028			20210914-104936 1nM_Endo1_D551_Cy3_45pN_50nM_NaCl Kymograph 14	0.061
20210427 Kymo 24 Trace 1+8	0.022					20200310 marker kymo 11 trace 1	0.009						20210429 Kymo 56 Trace 0	0.046							202108181 Kymograph 10 Trace 2	0.086				20210428 Kymo 71 trace 0	0.044			20210914-104936 1nM_Endo1_D551_Cy3_45pN_50nM_NaCl Kymograph 14	0.028
20210427 Kymo 37 Trace 0	0.012					20200310 marker kymo 11 trace 7	0.019						20210429 Kymo 56 Trace 2	0.036							202108181 Kymograph 10 Trace 3	0.249				20210429 Kymo 1 trace 8	0.011			20210914-104936 1nM_Endo1_D551_Cy3_45pN_50nM_NaCl Kymograph 14	0.082
20210427 Kymo 37 Trace 3	0.082					20200310 marker kymo 12 trace 0	0.024						20210429 Kymo 57 Trace 7	0.042							202108181 Kymograph 10 Trace 4	0.219				20210429 Kymo 2 trace 2	0.015			20210914-105552 1nM_Endo1_D551_Cy3_45pN_50nM_NaCl Kymograph 15	0.014
20210428 Kymo 4 Trace 2	0.011					20200310 marker kymo 13 trace 1	0.007						20210429 Kymo 57 Trace 8	0.03							202108181 Kymograph 13 Trace 2	0.002				20210429 Kymo 2 trace 4	0.015			20210914-105552 1nM_Endo1_D551_Cy3_45pN_50nM_NaCl Kymograph 15	0.034
20210428 Kymo 6 Trace 4	0.111					20200310 marker kymo 13 trace 2	0.016						20210714 Kymo 13 Trace 0	0.051							202108181 Kymograph 16 Trace 0	0.038				20210429 Kymo 4 trace 0	0.032
20210428 Kymo 13 Trace 0	0.007					20200310 marker kymo 15 trace 1	0.03						20210714 Kymo 13 Trace 1	0.009							202108181 Kymograph 16 Trace 1	0.033				20210429 Kymo 4 trace 1	0.018
20210428 Kymo 20 Trace 0	0.079					20200310 marker kymo 15 trace 2	0.017						20210714 Kymo 13 Trace 2	0.002							202108181 Kymograph 16 Trace 2	0.06				20210429 Kymo 5 trace 0	0.039
20210428 Kymo 26 Trace 0	0.007					20200310 marker kymo 15 trace 3	0.013						20210714 Kymo 13 Trace 0	0.005							202108181 Kymograph 19 Trace 0	0.012				20210429 Kymo 5 trace 1	0.014
20210428 Kymo 27 Trace 2	0.025					20200310 marker kymo 15 trace 6	0.014						20210714 Kymo 13 Trace 3	0.063							202108181 Kymograph 19 Trace 1	0.032				20210429 Kymo 5 trace 2	0.038
20210428 Kymo 27 Trace 4	0.03					20200310 marker kymo 16 trace 0	0.008						20210714 Kymo 15 Trace 4	0.054							202108181 Kymograph 24 Trace 0	0.144				20210429 Kymo 9 trace 0	0.024
20210428 Kymo 47 Trace 0	0.007					20200310 marker kymo 16 trace 3	0.011						20210714 Kymo 16 Trace 2	0.024							202108181 Kymograph 25 Trace 0	0.03				20210429 Kymo 9 trace 1	0.032
20210428 Kymo 49 Trace 0	0.008					20200910 kymo 38 trace 1	0.02						20210714 Kymo 20 Trace 5	0.037							202108181 Kymograph 25 Trace 1	0.069				20210429 Kymo 9 trace 6	0.04
20210428 Kymo 49 Trace 4	0.056					20200913 kymo 11 small bead trace 0	0.023						20210714 Kymo 24 Trace 0	0.075							202108181 Kymograph 28 Trace 0	0.026				20210429 Kymo 9 trace 10	0.098
20210428 Kymo 49 Trace 5	0.009					20200913 kymo 14 small bead trace 0	0.033						20210714 Kymo 25 Trace 0	0.031							202108181 Kymograph 28 Trace 1	0.022				20210429 Kymo 9 trace 10	0.269
20210428 Kymo 49 Trace 6	0.006					20200913 kymo 15 small bead trace 0	0.004						20210714 Kymo 25 Trace 1	0.003							202108181 Kymograph 32 Trace 0part1	0.06				20210429 Kymo 10 trace 0	0.033
20210428 Kymo 50 Trace 2	0.012					20200913 kymo 17 small bead trace 0	0.02						20210714 Kymo 25 Trace 2	0.01							202108181 Kymograph 32 Trace 0 part2	0.024				20210429 Kymo 13 trace 0	0.06
20210428 Kymo 51 Trace 0	0.014					20210428 Kymo 57 trace 0	0.168						20210714 Kymo 29 Trace 3	0.103							202108181 Kymograph 34 Trace 0	0.083				20210429 Kymo 15 trace 0	0.084
20210428 Kymo 51 Trace 1	0.004					20210428 Kymo 57 trace 1	0.21						20210714 Kymo 29 Trace 4	0.066							202108181 Kymograph 37 Trace 0	0.115				20210429 Kymo 18 trace 0	0.031
20210428 Kymo 51 Trace 2	0.004					20210428 Kymo 58 trace 0	0.022						20210714 Kymo 30 Trace 0	0.092							202108181 Kymograph 37 Trace 1	0.177				20210429 Kymo 19 trace 0	0.046
20210428 Kymo 53 Trace 0	0.015					20210428 Kymo 62 trace 1	0.108						20210714 Kymo 30 Trace 0	0.029							202108181 Kymograph 37 Trace 2	0.208				20210429 Kymo 19 trace 1	0.005
20210714 Kymo 4a Trace 1	0.007					20210428 Kymo 62 trace 3	0.025						20210714 Kymo 30 Trace 0	0.106							202108181 Kymograph 39 Trace 0	0.23				20210429 Kymo 20 trace 1	0.014
20210714 Kymo 4a Trace 2	0.014					20210428 Kymo 63 trace 1	0.011						20210714 Kymo 31 Trace 0	0.018							202108181 Kymograph 41 Trace 0	0.04				20210429 Kymo 20 trace 4	0.04
20210714 Kymo 4a Trace 3	0.068					20210428 Kymo 63 trace 0	0.009						20210714 Kymo 33 Trace 0	0.036							202108181 Kymograph 46 Trace 2	0.035				20210429 Kymo 20 trace 8	0.005
20210714 Kymo 4a Trace 7	0.051					20210428 Kymo 68 trace 1	0.016						20210714 Kymo 33 Trace 1	0.037							202108181 Kymograph 46 Trace 3	0.103				20210429 Kymo 21 trace 0	0.03
20210714 Kymo 5 Trace 2	0.037					20210428 Kymo 63 trace 7	0.043						20210714 Kymo 34 Trace 0	0.04							202108181 Kymograph 46 Trace 4	0.129				20210429 Kymo 21 trace 1	0.036
20210714 Kymo 6a Trace 0	0.02					20210428 Kymo 70 trace 0	0.012						20210714 Kymo 34 Trace 1	0.036							202108181 Kymograph 46 Trace 5	0.128				20210429 Kymo 22 trace 0	0.041
20210714 Kymo 8 Trace 0	0.0126					20210428 Kymo 70 trace 2	0.011						20210714 Kymo 35 Trace 0	0.022							202108181 Kymograph 47 Trace 0	0.014				20210429 Kymo 26 trace 0	0.019
20210714 Kymo 8 Trace 1	0.01					20210428 Kymo 70 trace 4	0.046						20210714 Kymo 36 Trace 0	0.09							202108181 Kymograph 53 Trace 4	0.044				20210429 Kymo 26 trace 0 red	0.074
20210714 Kymo 9a Trace 0	0.01					20210428 Kymo 71 trace 0	0.028						20210714 Kymo 36 Trace 2	0.026							202108181 Kymograph 55 Trace 0	0.037				20210429 Kymo 27 trace 0	0.024
20210714 Kymo 9a Trace 1	0.006					20210428 Kymo 71 trace 0	0.044						20210714 Kymo 38 Trace 0	0.086							202108181 Kymograph 55 Trace 1	0.022				20210429 Kymo 28 trace 2	0.048
20210714 Kymo 9a Trace 2	0.039					20210429 Kymo 1 trace 8	0.011						20210714 Kymo 39 Trace 0	0.06												20210429 Kymo 28 trace 3	0.005
20210714 Kymo 9a Trace 5	0.061					20210429 Kymo 2 trace 2	0.015						20210714 Kymo 39 Trace 1	0.094												20210429 Kymo 28 trace 3	0.012
20210714 Kymo 9a Trace 6	0.013					20210429 Kymo 2 trace 4	0.015						20210714 Kymo 39 Trace 2	0.105												20210429 Kymo 29 trace 2	0.017
20210714 Kymo 11 Trace 0	0.015					20210429 Kymo 4 trace 0	0.032						20210714 Kymo 40 Trace 0	0.082												20210429 Kymo 29 trace 5	0.008
20210714 Kymo 12 Trace 0	0.047					20210429 Kymo 4 trace 1	0.018						20210714 Kymo 40 Trace 1	0.263												20210429 Kymo 29 trace 1	0.009
20210714 Kymo 16 Trace 0	0.012					20210429 Kymo 5 trace 0	0.039						20210714 Kymo 40 Trace 2	0.057												20210429 Kymo 30 trace 2	0.052
20210714 Kymo 17 Trace 0	0.032					20210429 Kymo 5 trace 1	0.014						20210714 Kymo 41 Trace 1	0.059												20210429 Kymo 30 trace 4	0.021
20210714 Kymo 17 Trace 1	0.009					20210429 Kymo 5 trace 2	0.038						20210714 Kymo 42 Trace 0	0.018
20210714 Kymo 17 Trace 3	0.017					20210429 Kymo 9 trace 0	0.024						20210714 Kymo 43 Trace 0	0.032
20210714 Kymo 17 Trace 4	0.01					20210429 Kymo 9 trace 1	0.032						20210714 Kymo 46 Trace 0	0.027
20210714 Kymo 17 Trace 5	0.008					20210429 Kymo 9 trace 6	0.04						20210714 Kymo 46 Trace 3	0.072
20210714 Kymo 19 Trace 0	0.009					20210429 Kymo 9 trace 10	0.098
20210714 Kymo 19 Trace 1	0.02					20210429 Kymo 9 trace 10	0.269
20210714 Kymo 19 Trace 2	0.014					20210429 Kymo 10 trace 0	0.033
20210714 Kymo 20 Trace 2	0.018					20210429 Kymo 13 trace 0	0.06
20210714 Kymo 20 Trace 6	0.005					20210429 Kymo 15 trace 0	0.084
20210714 Kymo 22 Trace 0	0.057					20210429 Kymo 18 trace 0	0.031
20210714 Kymo 22 Trace 1	0.022					20210429 Kymo 19 trace 0	0.046
20210714 Kymo 22 Trace 2	0.048					20210429 Kymo 19 trace 1	0.005
20210714 Kymo 22 Trace 3	0.028					20210429 Kymo 20 trace 1	0.014
20210714 Kymo 22 Trace 4	0.106					20210429 Kymo 20 trace 4	0.04
20210714 Kymo 29 Trace 4	0.006					20210429 Kymo 20 trace 8	0.005
20210714 Kymo 29 Trace 6	0.013					20210429 Kymo 21 trace 0	0.03
20210714 Kymo 30 Trace 0	0.03					20210429 Kymo 21 trace 1	0.036
20210714 Kymo 30 Trace 1	0.008					20210429 Kymo 22 trace 0	0.041
20210714 Kymo 30 Trace 2	0.019					20210429 Kymo 26 trace 0	0.019
20210714 Kymo 30 Trace 3	0.027					20210429 Kymo 26 trace 0 red	0.074
20210714 Kymo 32 Trace 0	0.103					20210429 Kymo 27 trace 0	0.024
20210714 Kymo 32 Trace 1	0.405					20210429 Kymo 28 trace 2	0.048
20210714 Kymo 35 Trace 1	0.014					20210429 Kymo 28 trace 3	0.005
20210714 Kymo 35 Trace 2	0.029					20210429 Kymo 28 trace 3	0.012
20210714 Kymo 36 Trace 0	0.074					20210429 Kymo 29 trace 2	0.017
20210714 Kymo 36 Trace 1	0.047					20210429 Kymo 29 trace 5	0.008
20210714 Kymo 38 Trace 0	0.011					20210429 Kymo 29 trace 1	0.009
20210714 Kymo 39 Trace 0	0.029					20210429 Kymo 30 trace 2	0.052
20210714 Kymo 39 Trace 1	0.012					20210429 Kymo 30 trace 4	0.021
20210714 Kymo 40 Trace 2	0.031
20210714 Kymo 40 Trace 3	0.048
20210714 Kymo 42 Trace 0	0.01
20210714 Kymo 1a Trace 3	0.141
20210714 Kymo 1a Trace 4	0.021
20210714 Kymo 1a Trace 6	0.05

## Sheet: Fig 4
panel A
20200310-161553 Endo1 1nM Molecule 4 Marker 7.h5
raw tiff file:	Tiff_Kymo_19__20200310-161553.tiff
panel B
20201207-174419 M2_50mM_NaCl_20mM_Tris_10nM_Endo1_WT_15kb_HJ Kymograph 3.h5
raw tiff file:	Tiff_Kymo_3__20201207-174419.tiff
panel C
20210522-210005 5nM_Endo1_WT_15kB_HJ_DNA_1xKTM_1mM_Mg_0_02pc_BSA Kymograph 45.h5
raw tiff file:	Tiff_Kymo_45__20210522-210005.tiff
panel D								panel E
									FORCE	dwell time	k		average	force	AVERAGE	sem	SD
filename		dwell time before cleavage (s)	force (pN)						2	40	0.025			2	0.267738	0.0894038	0.296519
20201125-162700 M4_15kb_HJ_60Hz Kymograph 4		13	19						2	1	1			3	0.263549	0.0750167	0.309302
20201125-163558 M5_15kb_HJ_60Hz_5pNclamp_ Kymograph 5		30	5						2	22	0.0454545			4	0.375	0.125	0.176777
20201125-171039 M8_no_step_CUT_15kb_HJ_60Hz Kymograph 10		7	5						2	125	0.008			5	0.349206	0.0651368	0.2913
20201125-164712 M6c_CUT__15kb_HJ_60Hz_clamp5pN Kymograph 8		4	8						2	12	0.0833333			6	0.117911	0.0339196	0.0678392
20201125-181334 M13_CUT_15kb_HJ_60Hz_45pN Kymograph 17		2	45						2	6	0.166667			8	0.1625	0.0375	0.075
20201125-175750 M11_cut_15kb_HJ_60Hz_45pN Kymograph 16		3	40						2	2	0.5			10	0.0405303	0.00328636	0.0108996
20201126-181931 M15_15kb_HJ_60Hz_4pN Kymograph 18		5	6						2	4	0.25
20201126-182914 M16_15kb_HJ_60Hz_4pN Kymograph 19		2	4						2	2	0.5
20201126-184008 M17_15kb_HJ_60Hz_manual Kymograph 21		4	4						2	6	0.166667
20201207-174419 M2_50mM_NaCl_20mM_Tris_10nM_Endo1_WT_15kb_HJ Kymograph 3		22	6						2	5	0.2	2	0.267738
20201207-184347 M4_50mM_NaCl_20mM_Tris_10nM_Endo1_WT_15kb_HJ Kymograph 12		5	8						3	70	0.0142857
20210522-205628 5nM_Endo1_WT_15kB_HJ_DNA_1xKTM_1mM_Mg_0_02pc_BSA Kymograph 44		5	5						3	1	1
20210522-210005 5nM_Endo1_WT_15kB_HJ_DNA_1xKTM_1mM_Mg_0_02pc_BSA Kymograph 45		2	5						3	40	0.025
20210522-210814 5nM_Endo1_WT_15kB_HJ_DNA_1xKTM_1mM_Mg_0_02pc_BSA Kymograph 47		4	5						3	9	0.111111
20210713-161858 1nM_Endo1_WT_Mg2+_15kbHJ Kymograph 57		3	5						3	9	0.111111
20210713-155328 1nM_Endo1_WT_Mg2+_15kbHJ Kymograph 51		23	5						3	3	0.333333
20210713-141935 1nM_Endo1_WT_Mg2+_15kbHJ Kymograph 25		1	5						3	4	0.25	3	0.263549
20210713-151829 1nM_Endo1_WT_Mg2+_15kbHJ Kymograph 39		2	5						4	2	0.5
20210713-153242 1nM_Endo1_WT_Mg2+_15kbHJ Kymograph 43		2	5						4	4	0.25
20210713-155022 1nM_Endo1_WT_Mg2+_15kbHJ Kymograph 48		5	5						5	30	0.0333333
20210713-161503 1nM_Endo1_WT_Mg2+_15kbHJ Kymograph 56		12	5						5	7	0.142857
20210713-165350 1nM_Endo1_WT_Mg2+_15kbHJ Kymograph 65		1	5						5	5	0.2
20220127-143233 1nM_Endo1WT_250uM_Mg_CH3_HJ Kymograph 14		50	5						5	2	0.5
20220127-154138 1nM_Endo1WT_250uM_Mg_CH3_4_HJ Kymograph 23		20	10						5	4	0.25
20220127-160630 1nM_Endo1WT_250uM_Mg_CH3_4_HJ_34junction Kymograph 31		24	10						5	3	0.333333
20220127-165712 1nM_Endo1WT_250uM_Mg_CH3_4_HJ_34junction Kymograph 42		15	5						5	23	0.0434783
20220127-172605 1nM_Endo1WT_250uM_Mg_CH3_4_HJ_34junction Kymograph 44		70	3						5	1	1
20220127-173828 1nM_Endo1WT_1mM_Mg_CH3_4_HJ_34junction Kymograph 46		2	5						5	2	0.5
20220127-174118 1nM_Endo1WT_1mM_Mg_CH3_4_HJ_34junction Kymograph 47		2	5						5	2	0.5
20220127-175734 1nM_Endo1WT_1mM_Mg_CH3_4_HJ_34junction Kymograph 52		2	5						5	5	0.2
20220127-180128 1nM_Endo1WT_1mM_Mg_CH3_4_HJ_34junction Kymograph 53		12	6						5	12	0.0833333
20220127-180939 1nM_Endo1WT_1mM_Mg_CH3_4_HJ_34junction Kymograph 54		5	12						5	1	1
20220310-160139 HJ_cleavage_Endo1_WT_1mM_MgCl2 Kymograph 6		40	2						5	50	0.02
20220310-162004 HJ_cleavage_Endo1_WT_1mM_MgCl2 Kymograph 17		1	2						5	15	0.0666667
20220310-164938 HJ_cleavage_Endo1_WT_1mM_MgCl2 Kymograph 19		22	2						5	2	0.5
20220310-172529 HJ_cleavage_Endo1_WT_1mM_MgCl2 Kymograph 23		125	2						5	2	0.5
20220310-174712 HJ_cleavage_Endo1_WT_1mM_MgCl2 Kymograph 28		12	2						5	2	0.5
20220310-175210 HJ_cleavage_Endo1_WT_1mM_MgCl2 Kymograph 29		6	2						5	9	0.111111
20220128-150457 1nM_Endo1_WT_100uM_MgCl2_HJ_ch34_junction Kymograph 5		40	10						5	2	0.5	5	0.349206
20220128-153022 1nM_Endo1_WT_100uM_MgCl2_HJ_ch34_junction_10pN Kymograph 16		22	10						6	5	0.2
20220128-153348 1nM_Endo1_WT_100uM_MgCl2_HJ_ch34_junction_10pN Kymograph 18		10	8						6	22	0.0454545
20220128-154053 1nM_Endo1_WT_100uM_MgCl2_HJ_ch34_junction_10pN Kymograph 20		10	8						6	12	0.0833333
20220128-174550 1nM_Endo1_WT_100uM_MgCl2_HJ_ch34_junction_5pN Kymograph 57		9	5						6	7	0.142857	6	0.117911
20220128-185123 1nM_Endo1_WT_100uM_MgCl2_HJ_ch34_junction_5pN Kymograph 65		7	6						8	4	0.25
20220310-180126 HJ_cleavage_Endo1_WT_1mM_MgCl2 Kymograph 30		2	2						8	5	0.2
20220310-173433 HJ_cleavage_Endo1_WT_1mM_MgCl2 Kymograph 26		4	2						8	10	0.1
20220318-120546 1nM_Endo1_WT_HJ_DNA_1mM_MgCl2 Kymograph 5		1	3						8	10	0.1	8	0.1625
20220318-131550 1nM_Endo1_WT_HJ_DNA_1mM_MgCl2 Kymograph 17		40	3						10	20	0.05
20220318-133051 1nM_Endo1_WT_HJ_DNA_1mM_MgCl2 Kymograph 26		2	5						10	24	0.0416667
20220318-133945 1nM_Endo1_WT_HJ_DNA_1mM_MgCl2 Kymograph 30		9	3						10	40	0.025
20220318-135800 1nM_Endo1_WT_HJ_DNA_1mM_MgCl2 Kymograph 38		9	3						10	22	0.0454545	10	0.0405303
20220318-141307 1nM_Endo1_WT_HJ_DNA_1mM_MgCl2 Kymograph 42		3	3
20220318-143511 1nM_Endo1_WT_HJ_DNA_1mM_MgCl2 Kymograph 45		2	2
20220318-143511 1nM_Endo1_WT_HJ_DNA_1mM_MgCl2 Kymograph 45.h5		4	3
20220318-144521 1nM_Endo1_WT_HJ_DNA_1mM_MgCl2 Kymograph 48		6	2
20220318-150625 1nM_Endo1_WT_HJ_DNA_1mM_MgCl2 Kymograph 52		5	2
20220318-163525 1nM_Endo1_WT_HJ_DNA_1mM_MgCl2_13pN Kymograph 66		3	14
20220318-164135 1nM_Endo1_WT_HJ_DNA_1mM_MgCl2_13pN Kymograph 69		1	14
20220318-164543 1nM_Endo1_WT_HJ_DNA_1mM_MgCl2_13pN Kymograph 70		4	14
20220318-170314 1nM_Endo1_WT_HJ_DNA_1mM_MgCl2_13pN Kymograph 76		2	13
20220318-182010 1nM_Endo1_WT_HJ_DNA_1mM_MgCl2_13pN Kymograph 90		3	14
20220318-165909 1nM_Endo1_WT_HJ_DNA_1mM_MgCl2_13pN Kymograph 74		40	14

## Sheet: Fig 5
panel A
20201212-200436 M1_50mM_NaCl_Tris_MgCl_5nM_Endo1_d16_HJ Kymograph 5.h5
raw tiff file:		Tiff_Kymo_5__20201212-200436.tiff
panel B
20210911-165244 1nM_Endo1_d16_Cy3_1nM_Endo1_D55A_Cy5 Kymograph 11.h5
raw tiff file:		TIFF_Kymo_11__20210911-165244.tiff
panel C
20211027-172447 50nM_Gen1_Cy3_lambda Kymograph 35.h5
raw tiff file		TIFF_Kymo_35__20211027-172447.tiff
panel E
20220203-145623 2nM_Gen1_HJ_ Scan 8
raw tiff file		20220203-145623 2nM_Gen1_HJ_ Scan 8
panel F
20220203-145631 2nM_Gen1_HJ_Mg_free Kymograph 12.h5
raw tiff file		20220203-145631 2nM_Gen1_HJ_Mg_free Kymograph 12.tiff

## Sheet: SI 1
panel B
HX-J3-eI-cleavage-[SYBR Safe].tif

## Sheet: SI 2
panel A
panel B
panel C
panel D

## Sheet: SI 3
panel A
eI-gels23.tif
panel B
Cy3eI-gels123.tif
panel C
time / s	Cy3-WT	std(Cy3-WT)	WT	std(WT)	100 mM NaCl	std(100 mM)
0	0.00070547	0.00060835	0.0019791	0.0011046	0.0006977	0.00025035
10	0.81838	0.020567	0.83379	0.017183	0.85788	0.033246
30	0.86832	0.017988	0.91937	0.0056022	0.93354	0.0052258
60	0.88499	0.014475	0.94192	0.0049198	0.94537	0.0015494
120	0.89628	0.011191	0.95648	0.0035371	0.95463	0.0011678
300	0.91485	0.011843	0.96415	0.011124	0.95864	0.007455
600	0.93267	0.013177	0.97782	0.0067336	0.96985	0.0025539

## Sheet: SI 4
panel A
20210818-155828 1nM_Endo1_d55a_100mM_NaCl Kymograph .h5
raw tiff	20210818-155828 1nM_Endo1_d55a_100mM_NaCl Kymograph.tiff
panels B, C
MOBILE TRACES				STATIC TRACES
filename	diffusion rate	trajectory length (s)	velocity (kbp/s)	filename	diffusion rate	trajectory length (s)	velocity smooth (kbp/s)
20200310 marker 5 trace 1	0.025	50	1.70833	20200310 marker 5 trace 5	0.003	30	0.66
20200310 marker 5 trace 2	0.049	10	1.00823	20200310 marker 7 trace 5 2nd part	0.003	85	0.53
20200310 marker 5 trace 7	0.021	55	0.718333	20200310 marker 7 trace 7 target	0.0007	90	0.58
20200310 marker 7 trace 1	0.003	45	0.378333	20200310 marker 9 trace 4 TARGET	0.0001	n.a.	0.48
20200310 marker 7 trace 4	0.018	43	0.758333	20200310 marker kymo 11 trace 3 TARGET	0.0003	40	0.55
20200310 marker 7 trace 5	0.014	120	0.698333	20200310 marker kymo 16 trace 1 static	0.0007		0.7
20200310 marker 7 trace 6	0.014	18	0.585333
20200310 marker 8 trace 10	0.003	135	0.398333
20200310 marker 8 trace 12	0.02		0.698333
20200310 marker 9 trace 8	0.008		0.658333
20200310 marker 9 trace 10	0.03		1.02833
20200310 marker 9 trace 13	0.011	50	0.578333
20200310 marker kymo 11 trace 0	0.005	40	0.388333
20200310 marker kymo 11 trace 1	0.009	13	0.478333
20200310 marker kymo 11 trace 7	0.019	90	0.758333
20200310 marker kymo 12 trace 0	0.024	250	0.908333
20200310 marker kymo 13 trace 1	0.007	25	0.638333
20200310 marker kymo 13 trace 2	0.016	40	0.728333
20200310 marker kymo 15 trace 1	0.03	12	0.958333	"artefact" velocity from the static trace			0.583333
20200310 marker kymo 15 trace 2	0.017	22	1.98833	0.5 "artefact" velocity from the static trace			0.291667
20200310 marker kymo 15 trace 3	0.013	85	0.688333
20200310 marker kymo 15 trace 6	0.014	50	0.688333
20200310 marker kymo 16 trace 0	0.008	35	0.458333
20200310 marker kymo 16 trace 3	0.011	27	0.538333
20200910 kymo 38 trace 1	0.02	100	0.588333
20200913 kymo 11 small bead trace 0	0.023	25	1.07833
20200913 kymo 14 small bead trace 0	0.033	40	1.25667
20200913 kymo 15 small bead trace 0	0.004		0.138333
20200913 kymo 17 small bead trace 0	0.02	200	0.388333
20210428 Kymo 57 trace 0	0.168	50	1.38667
20210428 Kymo 57 trace 1	0.21
20210428 Kymo 58 trace 0	0.022	125	1.04833
20210428 Kymo 62 trace 1	0.108	120	2.14833
20210428 Kymo 62 trace 3	0.025	100	0.638333
20210428 Kymo 63 trace 1	0.011	100	0.61
20210428 Kymo 63 trace 0	0.009	100	0.728333
20210428 Kymo 68 trace 3	0.016		0.668333
20210428 Kymo 63 trace 7	0.043	70	0.698333
20210428 Kymo 70 trace 0	0.012	125
20210428 Kymo 70 trace 2	0.011	50
20210428 Kymo 70 trace 4	0.046	30
20210428 Kymo 71 trace 0	0.028	150	0.578333
20210428 Kymo 71 trace 0	0.044	90	0.778333
20210429 Kymo 1 trace 8	0.011	20	0.308333
20210429 Kymo 2 trace 2	0.015	125	0.528333
20210429 Kymo 2 trace 4	0.015	80	0.608333
20210429 Kymo 4 trace 0	0.032	80	0.438333
20210429 Kymo 4 trace 1	0.018	66	0.3456
20210429 Kymo 5 trace 0	0.039	25	0.768333
20210429 Kymo 5 trace 1	0.014	30	0.308333
20210429 Kymo 5 trace 2	0.038	60	0.703333
20210429 Kymo 9 trace 0	0.024	104	0.503333
20210429 Kymo 9 trace 1	0.032	21	0.777333
20210429 Kymo 9 trace 6	0.04	51	0.728333
20210429 Kymo 9 trace 10	0.098	22	1.25833
20210429 Kymo 9 trace 12	0.269	70	2.12833
20210429 Kymo 10 trace 0	0.033	52	0.588333
20210429 Kymo 13 trace 0	0.06	48	0.818333
20210429 Kymo 15 trace 0	0.084	27	1.20833
20210429 Kymo 18 trace 0	0.031	15	0.548333
20210429 Kymo 19 trace 0	0.046	15	0.548333
20210429 Kymo 19 trace 1	0.005	53	0.108333
20210429 Kymo 20 trace 3	0.014		0.378333
20210429 Kymo 20 trace 4	0.04	50	0.728333
20210429 Kymo 20 trace 8	0.005	42	0.218333
20210429 Kymo 21 trace 0	0.03	40	0.678333
20210429 Kymo 21 trace 1	0.036	35	0.818333
20210429 Kymo 22 trace 0	0.041	30	0.628333
20210429 Kymo 26 trace 0	0.019	27	0.368333
20210429 Kymo 26 trace 0 red	0.074	29	1.04833
20210429 Kymo 27 trace 1	0.024	45	0.478333
20210429 Kymo 28 trace 2	0.048	70	0.808333
20210429 Kymo 28 trace 3	0.005	65	0.328333
20210429 Kymo 28 trace 5	0.012	20	0.308333
20210429 Kymo 29 trace 2	0.017	30	0.398333
20210429 Kymo 29 trace 5	0.008	90	0.418333
20210429 Kymo 29 trace 1	0.009		0.308333
20210429 Kymo 30 trace 2	0.052
20210429 Kymo 30 trace 4	0.021

[truncated: 6 more sheets: SI 5, SI 6, SI 7, SI 8, SI 9, SI 10]
